# Supplementary material for: Tumor suppressor Par-4 activates autophagy-dependent ferroptosis
Source: Commun Biol. 2024 Jun 17;7:732. doi: 10.1038/s42003-024-06430-z (PMC11183062; doi:10.1038/s42003-024-06430-z)
Supplement: Supplementary file 4 — Supplementary Data 1 [file 42003_2024_6430_MOESM4_ESM.xlsx]

## Sheet: RSL3_vs_Control
Gene Symbol	gene name	baseMean	log2FoldChange	lfcSE	stat	pvalue	padj				Supplementary Data 1
ENSG00000278436	AL592188.11	63.7987	-4.32097	0.907284	-4.76253	1.91e-06	6.67e-05
ENSG00000164125	FAM198B	61.681	-3.12813	0.663795	-4.71249	2.45e-06	8.29e-05				Differentially expressed genes (DEGs) in U87MG cells treated with RSL3_VS_Control
ENSG00000064205	WISP2	49.9849	-2.47184	0.646673	-3.8224	0.00013216	0.00289709
ENSG00000167419	LPO	51.8768	-2.06447	0.607966	-3.3957	0.000684541	0.0112876
ENSG00000135374	ELF5	74.839	-2.05826	0.508506	-4.04766	5.17e-05	0.00127549
ENSG00000170624	SGCD	59.8403	-2.01756	0.562672	-3.58568	0.000336207	0.00631866
ENSG00000117594	HSD11B1	47.8499	-1.9886	0.64149	-3.09997	0.00193538	0.0256015
ENSG00000049192	ADAMTS6	47.6678	-1.96162	0.664489	-2.95207	0.00315655	0.0373235
ENSG00000108691	CCL2	101.862	-1.85363	0.417535	-4.43947	9.02e-06	0.000266112
ENSG00000125384	PTGER2	101.764	-1.84531	0.426022	-4.33148	1.48e-05	0.000412787
ENSG00000165694	FRMD7	74.4835	-1.67052	0.485101	-3.44366	0.00057389	0.00977186
ENSG00000111335	OAS2	81.8361	-1.65067	0.47333	-3.48736	0.000487805	0.00847196
ENSG00000164619	BMPER	88.383	-1.64496	0.461219	-3.56655	0.000361709	0.00668568
ENSG00000137507	LRRC32	73.1328	-1.64134	0.528775	-3.10404	0.00190895	0.0253033
ENSG00000168874	ATOH8	126.913	-1.63747	0.372208	-4.39933	1.09e-05	0.000311267
ENSG00000140323	DISP2	97.0049	-1.61992	0.444076	-3.64785	0.000264444	0.00518669
ENSG00000189184	PCDH18	245.568	-1.59158	0.26913	-5.91378	3.34e-09	2.2e-07
ENSG00000185477	GPRIN3	142.739	-1.59083	0.364543	-4.36391	1.28e-05	0.000362248
ENSG00000011465	DCN	89.0129	-1.4883	0.456365	-3.2612	0.00110941	0.0164583
ENSG00000125848	FLRT3	91.2025	-1.47684	0.448248	-3.29469	0.000985313	0.0149784
ENSG00000139329	LUM	259.789	-1.44324	0.290902	-4.96125	7e-07	2.7e-05
ENSG00000100739	BDKRB1	306.729	-1.40094	0.242314	-5.78153	7.4e-09	4.41e-07
ENSG00000164692	COL1A2	5174.86	-1.33757	0.157886	-8.47178	2.42e-17	5.43e-15
ENSG00000092068	SLC7A8	427.714	-1.32169	0.208321	-6.34451	2.23e-10	1.75e-08
ENSG00000087301	TXNDC16	113.889	-1.31701	0.403875	-3.26094	0.00111043	0.0164583
ENSG00000231574	LINC02015	129.772	-1.29447	0.378815	-3.41716	0.000632789	0.0105949
ENSG00000103569	AQP9	1322.61	-1.26704	0.130481	-9.71059	2.72e-22	1.14e-19
ENSG00000064886	CHI3L2	262.741	-1.19522	0.263923	-4.52866	5.94e-06	0.000185218
ENSG00000106003	LFNG	109.166	-1.19422	0.405011	-2.94863	0.00319191	0.0375741
ENSG00000099260	PALMD	550.111	-1.19136	0.177067	-6.72827	1.72e-11	1.65e-09
ENSG00000117318	ID3	1267.54	-1.17741	0.123922	-9.50117	2.08e-21	7.96e-19
ENSG00000227268	KLLN	99.6545	-1.17235	0.413336	-2.83631	0.00456386	0.0487522
ENSG00000121440	PDZRN3	1110.66	-1.1488	0.142768	-8.04663	8.51e-16	1.56e-13
ENSG00000107104	KANK1	154.939	-1.14257	0.343102	-3.33012	0.000868074	0.0135759
ENSG00000042062	RIPOR3	116.26	-1.12255	0.388057	-2.89275	0.00381889	0.0430564
ENSG00000116774	OLFML3	285.122	-1.12058	0.261702	-4.28191	1.85e-05	0.000500365
ENSG00000062038	CDH3	228.656	-1.0734	0.26759	-4.01137	6.04e-05	0.00146352
ENSG00000148344	PTGES	6771.22	-1.06786	0.0707862	-15.0857	2.01e-51	6.56e-48
ENSG00000175426	PCSK1	502.609	-1.04376	0.203518	-5.12857	2.92e-07	1.21e-05
ENSG00000203805	PLPP4	142.449	-1.01492	0.354365	-2.86405	0.00418258	0.0457893
ENSG00000185745	IFIT1	218.193	-1.01292	0.272237	-3.72073	0.000198648	0.00407385
ENSG00000134215	VAV3	277.005	-1.00663	0.24436	-4.11946	3.8e-05	0.000955317
ENSG00000164342	TLR3	243.262	-1.00236	0.259046	-3.86944	0.000109086	0.00244889
ENSG00000125968	ID1	745.876	-0.996132	0.170657	-5.83704	5.31e-09	3.3e-07
ENSG00000126860	EVI2A	369.3	-0.990463	0.215171	-4.60314	4.16e-06	0.000134689
ENSG00000038427	VCAN	1288.78	-0.974674	0.116575	-8.36095	6.22e-17	1.31e-14
ENSG00000175745	NR2F1	557.738	-0.97039	0.182773	-5.30927	1.1e-07	5.02e-06
ENSG00000139631	CSAD	146.317	-0.961319	0.339427	-2.83218	0.00462315	0.0491947
ENSG00000179583	CIITA	354.99	-0.955092	0.21694	-4.40256	1.07e-05	0.000307353
ENSG00000163823	CCR1	270.853	-0.951062	0.248075	-3.83377	0.000126197	0.00278038
ENSG00000185585	OLFML2A	1089.65	-0.948856	0.12937	-7.33445	2.23e-13	2.93e-11
ENSG00000196155	PLEKHG4	402.726	-0.947683	0.209087	-4.53247	5.83e-06	0.000182342
ENSG00000157111	TMEM171	178.365	-0.943054	0.305542	-3.08649	0.00202531	0.0266292
ENSG00000185432	METTL7A	164.692	-0.941866	0.319817	-2.94501	0.00322943	0.037913
ENSG00000112902	SEMA5A	1306.58	-0.936183	0.239103	-3.9154	9.03e-05	0.00206892
ENSG00000186470	BTN3A2	674.427	-0.91844	0.156506	-5.8684	4.4e-09	2.83e-07
ENSG00000173114	LRRN3	420.265	-0.916513	0.199461	-4.59495	4.33e-06	0.000139744
ENSG00000198959	TGM2	1835.19	-0.895086	0.0995525	-8.9911	2.45e-19	7.89e-17
ENSG00000164171	ITGA2	1364.38	-0.894408	0.113955	-7.84875	4.2e-15	7.03e-13
ENSG00000092969	TGFB2	709.194	-0.888512	0.152473	-5.82733	5.63e-09	3.47e-07
ENSG00000135074	ADAM19	218.881	-0.871862	0.272405	-3.20061	0.00137136	0.0195269
ENSG00000013619	MAMLD1	209.066	-0.871385	0.286091	-3.04583	0.0023204	0.0294612
ENSG00000196628	TCF4	289.074	-0.856644	0.238258	-3.59545	0.000323828	0.00613017
ENSG00000197696	NMB	649.62	-0.853993	0.18672	-4.57366	4.79e-06	0.000152839
ENSG00000162496	DHRS3	2080.61	-0.847947	0.0977219	-8.67714	4.06e-18	1.1e-15
ENSG00000163618	CADPS	1877.68	-0.842704	0.0996073	-8.46027	2.67e-17	5.8e-15
ENSG00000136205	TNS3	767.802	-0.839081	0.161731	-5.18814	2.12e-07	9.05e-06
ENSG00000205213	LGR4	450.713	-0.832467	0.191589	-4.34507	1.39e-05	0.000391378
ENSG00000115738	ID2	753.91	-0.825712	0.150159	-5.49891	3.82e-08	1.97e-06
ENSG00000117228	GBP1	205.821	-0.824319	0.275783	-2.98901	0.0027988	0.0339763
ENSG00000121769	FABP3	480.992	-0.816337	0.197536	-4.13259	3.59e-05	0.000906673
ENSG00000170899	GSTA4	324.35	-0.805436	0.224172	-3.59293	0.000326975	0.00617183
ENSG00000026950	BTN3A1	598.018	-0.802375	0.167921	-4.77829	1.77e-06	6.25e-05
ENSG00000102996	MMP15	217.343	-0.789179	0.276969	-2.84934	0.00438096	0.0474198
ENSG00000166483	WEE1	229.918	-0.783782	0.269958	-2.90335	0.00369188	0.042092
ENSG00000122870	BICC1	1320.46	-0.783602	0.123307	-6.35486	2.09e-10	1.65e-08
ENSG00000211450	SELENOH	1275.01	-0.768994	0.115626	-6.65072	2.92e-11	2.72e-09
ENSG00000099194	SCD	236920	-0.767523	0.04156	-18.4678	3.75e-76	4.89e-72
ENSG00000074410	CA12	10174.8	-0.762283	0.109742	-6.94612	3.75e-12	4.08e-10
ENSG00000150630	VEGFC	1078.33	-0.757003	0.126639	-5.97764	2.26e-09	1.53e-07
ENSG00000134955	SLC37A2	262.784	-0.75668	0.255966	-2.95617	0.00311484	0.0370991
ENSG00000112972	HMGCS1	4529.5	-0.749869	0.083777	-8.95078	3.53e-19	1.1e-16
ENSG00000179344	HLA-DQB1	659.192	-0.749246	0.158267	-4.73407	2.2e-06	7.57e-05
ENSG00000112837	TBX18	739.348	-0.737123	0.15054	-4.89653	9.75e-07	3.55e-05
ENSG00000115380	EFEMP1	1767.29	-0.735001	0.099924	-7.3556	1.9e-13	2.53e-11
ENSG00000104368	PLAT	317.527	-0.731542	0.227008	-3.22255	0.00127057	0.018191
ENSG00000171992	SYNPO	1187.61	-0.729542	0.134764	-5.41348	6.18e-08	3e-06
ENSG00000136111	TBC1D4	1076.73	-0.729217	0.142188	-5.12853	2.92e-07	1.21e-05
ENSG00000071575	TRIB2	671.236	-0.721982	0.186058	-3.88042	0.000104276	0.00235307
ENSG00000152661	GJA1	1372.03	-0.719277	0.13412	-5.36292	8.19e-08	3.87e-06
ENSG00000128482	RNF112	807.707	-0.714452	0.15808	-4.51955	6.2e-06	0.000191669
ENSG00000162576	MXRA8	1033.61	-0.707375	0.132574	-5.33572	9.52e-08	4.43e-06
ENSG00000196123	KIAA0895L	387.773	-0.700943	0.204472	-3.42805	0.000607924	0.0102576
ENSG00000240184	PCDHGC3	1158.02	-0.700078	0.130127	-5.37995	7.45e-08	3.53e-06
ENSG00000116132	PRRX1	2954.87	-0.700055	0.0818526	-8.55263	1.2e-17	2.96e-15
ENSG00000162493	PDPN	1132.62	-0.698816	0.126215	-5.53671	3.08e-08	1.65e-06
ENSG00000134986	NREP	281.383	-0.693429	0.240798	-2.87971	0.00398041	0.0442219
ENSG00000145687	SSBP2	793.085	-0.688585	0.144139	-4.77722	1.78e-06	6.25e-05
ENSG00000168398	BDKRB2	1089.01	-0.686319	0.12687	-5.40963	6.32e-08	3.05e-06
ENSG00000233276	GPX1	7119.25	-0.685255	0.0627528	-10.9199	9.26e-28	7.1e-25
ENSG00000146350	TBC1D32	301.563	-0.685105	0.239558	-2.85987	0.0042381	0.0461657
ENSG00000204103	MAFB	469.427	-0.684416	0.188114	-3.63831	0.000274437	0.00535051
ENSG00000132334	PTPRE	315.332	-0.675999	0.23395	-2.8895	0.00385853	0.0433478
ENSG00000149218	ENDOD1	964.496	-0.675009	0.137315	-4.91576	8.84e-07	3.29e-05
ENSG00000224397	SMIM25	719.231	-0.674586	0.153556	-4.39309	1.12e-05	0.000318943
ENSG00000113140	SPARC	3849.61	-0.672809	0.087887	-7.65539	1.93e-14	2.86e-12
ENSG00000125772	GPCPD1	569.322	-0.670929	0.169508	-3.95808	7.56e-05	0.00180153
ENSG00000197635	DPP4	2389.4	-0.660715	0.0891692	-7.40968	1.27e-13	1.72e-11
ENSG00000248527	MTATP6P1	3305.33	-0.660239	0.179069	-3.68705	0.000226865	0.00453834
ENSG00000146457	WTAP	5519.48	-0.660188	0.0643726	-10.2557	1.12e-24	6.06e-22
ENSG00000162645	GBP2	447.951	-0.659944	0.198326	-3.32757	0.000876076	0.0136682
ENSG00000206538	VGLL3	1012.89	-0.658161	0.139174	-4.72905	2.26e-06	7.74e-05
ENSG00000162981	FAM84A	296.093	-0.654728	0.230616	-2.83904	0.00452498	0.0484957
ENSG00000175066	GK5	767.588	-0.652992	0.159324	-4.09851	4.16e-05	0.00103702
ENSG00000140416	TPM1	3879.75	-0.652178	0.0763451	-8.54251	1.31e-17	3.11e-15
ENSG00000230417	LINC00595	426.885	-0.649572	0.195107	-3.32931	0.000870605	0.0135992
ENSG00000182054	IDH2	439.288	-0.647847	0.198759	-3.25946	0.00111624	0.0165256
ENSG00000162430	SELENON	4943.82	-0.646963	0.0703064	-9.20206	3.51e-20	1.21e-17
ENSG00000137628	DDX60	769.651	-0.641225	0.161622	-3.96744	7.26e-05	0.00173544
ENSG00000177409	SAMD9L	1132.45	-0.639914	0.128674	-4.97316	6.59e-07	2.55e-05
ENSG00000271216	LINC01050	929.019	-0.638845	0.133682	-4.77885	1.76e-06	6.25e-05
ENSG00000187231	SESTD1	595.519	-0.625521	0.167697	-3.73006	0.000191435	0.00394452
ENSG00000120594	PLXDC2	593.781	-0.62478	0.165487	-3.7754	0.000159754	0.00339601
ENSG00000188483	IER5L	946.055	-0.6234	0.134052	-4.65044	3.31e-06	0.000110473
ENSG00000155897	ADCY8	4736.8	-0.621861	0.0717015	-8.67291	4.21e-18	1.12e-15
ENSG00000142405	NLRP12	549.702	-0.620817	0.17726	-3.5023	0.000461259	0.00813001
ENSG00000133048	CHI3L1	5043.03	-0.619989	0.0743044	-8.34391	7.19e-17	1.49e-14
ENSG00000163040	CCDC74A	444.541	-0.618454	0.188858	-3.27471	0.00105772	0.0158391
ENSG00000133083	DCLK1	1697.09	-0.616486	0.102199	-6.03223	1.62e-09	1.12e-07
ENSG00000198121	LPAR1	563.125	-0.614486	0.174382	-3.52379	0.000425425	0.00764301
ENSG00000112773	FAM46A	937.47	-0.610523	0.155314	-3.93091	8.46e-05	0.00198165
ENSG00000122691	TWIST1	1365.76	-0.604965	0.120288	-5.02928	4.92e-07	1.96e-05
ENSG00000137767	SQOR	692.847	-0.602907	0.163132	-3.69582	0.000219179	0.00441847
ENSG00000164308	ERAP2	1998.29	-0.600528	0.0988385	-6.07584	1.23e-09	8.89e-08
ENSG00000168297	PXK	1922.12	-0.595359	0.0971203	-6.13011	8.78e-10	6.43e-08
ENSG00000003096	KLHL13	816.418	-0.592546	0.14332	-4.13443	3.56e-05	0.000903882
ENSG00000225663	MCRIP1	945.462	-0.59117	0.132341	-4.46701	7.93e-06	0.000238935
ENSG00000118503	TNFAIP3	1200.55	-0.587114	0.118692	-4.94654	7.55e-07	2.87e-05
ENSG00000183098	GPC6	3595.63	-0.583085	0.083459	-6.98648	2.82e-12	3.14e-10
ENSG00000111801	BTN3A3	426.46	-0.582891	0.197439	-2.95225	0.00315464	0.0373235
ENSG00000105974	CAV1	8123.93	-0.58163	0.0550736	-10.561	4.52e-26	3.1e-23
ENSG00000142733	MAP3K6	1015.34	-0.581185	0.132208	-4.39598	1.1e-05	0.000315415
ENSG00000165105	RASEF	568.917	-0.576075	0.181015	-3.18247	0.00146024	0.0203699
ENSG00000156136	DCK	741.824	-0.572676	0.152938	-3.7445	0.000180755	0.00374815
ENSG00000115107	STEAP3	5247.94	-0.571361	0.0755967	-7.55802	4.09e-14	5.8e-12
ENSG00000105519	CAPS	1322.42	-0.568436	0.122415	-4.64353	3.43e-06	0.000112528
ENSG00000166482	MFAP4	1932.22	-0.56654	0.0982272	-5.76764	8.04e-09	4.77e-07
ENSG00000173918	C1QTNF1	1721.08	-0.562682	0.107404	-5.23892	1.62e-07	7.12e-06
ENSG00000041353	RAB27B	5603.04	-0.562445	0.0647296	-8.68914	3.65e-18	1.01e-15
ENSG00000179954	SSC5D	1388.2	-0.55999	0.115193	-4.86134	1.17e-06	4.22e-05
ENSG00000111670	GNPTAB	2892.9	-0.559606	0.0806259	-6.94077	3.9e-12	4.17e-10
ENSG00000128510	CPA4	552.285	-0.558924	0.188802	-2.96037	0.00307267	0.0367678
ENSG00000138135	CH25H	786.353	-0.556219	0.149359	-3.72404	0.000196057	0.00402705
ENSG00000157514	TSC22D3	1364.09	-0.555938	0.112582	-4.93806	7.89e-07	2.96e-05
ENSG00000145779	TNFAIP8	733.784	-0.553637	0.162073	-3.41597	0.000635553	0.0106276
ENSG00000187210	GCNT1	1154.74	-0.552114	0.120586	-4.57859	4.68e-06	0.000149649
ENSG00000079215	SLC1A3	547.138	-0.552024	0.173367	-3.18414	0.00145185	0.020327
ENSG00000134247	PTGFRN	4315.95	-0.548293	0.0689267	-7.95473	1.8e-15	3.12e-13
ENSG00000165959	CLMN	1111.18	-0.547272	0.123555	-4.42936	9.45e-06	0.000277639
ENSG00000169851	PCDH7	634.891	-0.545733	0.168364	-3.24139	0.00118949	0.017186
ENSG00000100234	TIMP3	2606.09	-0.545334	0.090046	-6.05618	1.39e-09	9.94e-08
ENSG00000255248	MIR100HG	1117.4	-0.542803	0.124615	-4.35584	1.33e-05	0.00037504
ENSG00000189001	SBSN	1937.58	-0.541927	0.104919	-5.16519	2.4e-07	1.02e-05
ENSG00000120708	TGFBI	19239.8	-0.541254	0.0950581	-5.69393	1.24e-08	7.04e-07
ENSG00000169439	SDC2	2734.53	-0.541241	0.083906	-6.45056	1.11e-10	9.5e-09
ENSG00000132205	EMILIN2	575.287	-0.53714	0.168318	-3.19123	0.00141669	0.0199977
ENSG00000102189	EEA1	1241.72	-0.53704	0.121317	-4.42674	9.57e-06	0.000279746
ENSG00000122863	CHST3	889.889	-0.536317	0.137728	-3.89404	9.86e-05	0.00223634
ENSG00000112096	SOD2	53300	-0.535017	0.0459885	-11.6337	2.78e-31	2.79e-28
ENSG00000161249	DMKN	2648.4	-0.534689	0.0908853	-5.88311	4.03e-09	2.61e-07
ENSG00000167552	TUBA1A	1330.71	-0.531144	0.118987	-4.46388	8.05e-06	0.000241341
ENSG00000083720	OXCT1	3640.28	-0.530202	0.0737585	-7.18835	6.56e-13	8.07e-11
ENSG00000119280	C1orf198	1205.61	-0.529787	0.119691	-4.42628	9.59e-06	0.000279746
ENSG00000075223	SEMA3C	4969.66	-0.527991	0.0682179	-7.73978	9.96e-15	1.55e-12
ENSG00000079931	MOXD1	1184.51	-0.52579	0.129973	-4.04537	5.22e-05	0.00128321
ENSG00000050405	LIMA1	5807.68	-0.524236	0.0615827	-8.51272	1.7e-17	3.89e-15
ENSG00000186340	THBS2	3629.19	-0.519768	0.0733662	-7.08457	1.39e-12	1.6e-10
ENSG00000065534	MYLK	3321.02	-0.519486	0.0775705	-6.69695	2.13e-11	2.03e-09
ENSG00000165813	CCDC186	511.875	-0.518146	0.182608	-2.83749	0.00454704	0.0486522
ENSG00000184524	CEND1	2140.1	-0.517332	0.0917539	-5.63826	1.72e-08	9.66e-07
ENSG00000122862	SRGN	1043.49	-0.512576	0.133256	-3.84655	0.000119795	0.00265728
ENSG00000139278	GLIPR1	972.693	-0.511274	0.129587	-3.94543	7.97e-05	0.0018925
ENSG00000174343	CHRNA9	694.108	-0.510351	0.155571	-3.28049	0.00103626	0.0156073
ENSG00000109099	PMP22	1716.59	-0.510261	0.103278	-4.94064	7.79e-07	2.94e-05
ENSG00000147155	EBP	958.753	-0.505222	0.133127	-3.79503	0.000147624	0.0032034
ENSG00000170873	MTSS1	2146.15	-0.501141	0.0996231	-5.03037	4.9e-07	1.96e-05
ENSG00000033170	FUT8	1670.85	-0.497616	0.10218	-4.86999	1.12e-06	4.05e-05
ENSG00000134013	LOXL2	7087.53	-0.495786	0.0716398	-6.92053	4.5e-12	4.69e-10
ENSG00000275131	AC241952.1	859.715	-0.495639	0.155469	-3.18802	0.00143253	0.0201776
ENSG00000117600	PLPPR4	2688.42	-0.493975	0.085399	-5.78432	7.28e-09	4.36e-07
ENSG00000088756	ARHGAP28	990.243	-0.490464	0.129265	-3.79424	0.000148099	0.0032034
ENSG00000132274	TRIM22	3550.68	-0.490018	0.0752021	-6.51601	7.22e-11	6.36e-09
ENSG00000116133	DHCR24	10383.1	-0.489182	0.0547106	-8.94126	3.85e-19	1.17e-16
ENSG00000114251	WNT5A	4223.59	-0.488325	0.0797071	-6.1265	8.98e-10	6.55e-08
ENSG00000099875	MKNK2	9234.85	-0.485717	0.054562	-8.90211	5.48e-19	1.62e-16
ENSG00000160752	FDPS	3368.69	-0.48524	0.0802453	-6.04696	1.48e-09	1.05e-07
ENSG00000119917	IFIT3	944.858	-0.482305	0.131742	-3.66099	0.000251239	0.00496502
ENSG00000074855	ANO8	840.788	-0.482062	0.168268	-2.86484	0.00417216	0.045729
ENSG00000104549	SQLE	6313.16	-0.481078	0.06145	-7.82877	4.93e-15	8.13e-13
ENSG00000138411	HECW2	666.87	-0.479625	0.156633	-3.06209	0.00219796	0.0283056
ENSG00000128872	TMOD2	731.194	-0.479403	0.163513	-2.9319	0.003369	0.0391988
ENSG00000167325	RRM1	948.39	-0.479174	0.133721	-3.58339	0.00033917	0.00636263
ENSG00000096092	TMEM14A	987.566	-0.47846	0.129567	-3.69277	0.000221824	0.00446489
ENSG00000196743	GM2A	2989.43	-0.476965	0.0864684	-5.51606	3.47e-08	1.82e-06
ENSG00000167508	MVD	3438.22	-0.475048	0.0843619	-5.63107	1.79e-08	1e-06
ENSG00000133943	DGLUCY	1511.46	-0.474728	0.106204	-4.46995	7.82e-06	0.00023622
ENSG00000101670	LIPG	1016.97	-0.47421	0.126734	-3.74178	0.000182725	0.00378095
ENSG00000167103	PIP5KL1	830.111	-0.47153	0.140966	-3.34499	0.00082285	0.013009
ENSG00000101224	CDC25B	1172.35	-0.46974	0.119572	-3.9285	8.55e-05	0.00199394
ENSG00000117461	PIK3R3	894.363	-0.463861	0.13968	-3.32088	0.000897336	0.0139167
ENSG00000077420	APBB1IP	924.276	-0.46377	0.132411	-3.50249	0.000460936	0.00813001
ENSG00000159200	RCAN1	3810.06	-0.461438	0.0720112	-6.40786	1.48e-10	1.2e-08
ENSG00000164929	BAALC	3040.93	-0.461255	0.0784434	-5.8801	4.1e-09	2.65e-07
ENSG00000058668	ATP2B4	7062.55	-0.460572	0.0640899	-7.18635	6.65e-13	8.11e-11
ENSG00000121691	CAT	1261.36	-0.459451	0.116851	-3.93193	8.43e-05	0.00198031
ENSG00000068366	ACSL4	6816.17	-0.459369	0.0641981	-7.15548	8.34e-13	9.98e-11
ENSG00000100196	KDELR3	1226.44	-0.456959	0.12284	-3.71994	0.000199271	0.00408021
ENSG00000155850	SLC26A2	2113.05	-0.454215	0.0938529	-4.83965	1.3e-06	4.69e-05
ENSG00000163964	PIGX	836.156	-0.454134	0.144213	-3.14905	0.00163805	0.0223017
ENSG00000005448	WDR54	879.413	-0.453343	0.141541	-3.20291	0.00136046	0.0193929
ENSG00000052802	MSMO1	9853.66	-0.451271	0.0572489	-7.88262	3.21e-15	5.43e-13
ENSG00000131069	ACSS2	2665.19	-0.451044	0.0853622	-5.28388	1.26e-07	5.71e-06
ENSG00000134333	LDHA	14946.5	-0.449506	0.0590455	-7.61288	2.68e-14	3.88e-12
ENSG00000131981	LGALS3	25650.7	-0.448915	0.0481509	-9.32309	1.13e-20	4.21e-18
ENSG00000221963	APOL6	3703.84	-0.448788	0.0789408	-5.68512	1.31e-08	7.38e-07
ENSG00000184898	RBM43	717.079	-0.448309	0.151785	-2.95359	0.00314106	0.0372541
ENSG00000159433	STARD9	1153.72	-0.447091	0.125198	-3.57107	0.000355531	0.00662456
ENSG00000138061	CYP1B1	10671.1	-0.445588	0.113642	-3.92099	8.82e-05	0.0020322
ENSG00000185189	NRBP2	1990.44	-0.444147	0.0976987	-4.54609	5.47e-06	0.000172594
ENSG00000150687	PRSS23	2223.55	-0.442759	0.102631	-4.31409	1.6e-05	0.000440999
ENSG00000104738	MCM4	720.445	-0.442253	0.149772	-2.95283	0.0031487	0.0373011
ENSG00000092841	MYL6	5542.52	-0.442183	0.0689195	-6.41594	1.4e-10	1.15e-08
ENSG00000067064	IDI1	4022.92	-0.4417	0.0705558	-6.26029	3.84e-10	2.93e-08
ENSG00000106546	AHR	5778.67	-0.441302	0.0643616	-6.85659	7.05e-12	7.08e-10
ENSG00000206053	JPT2	884.393	-0.441198	0.14359	-3.07263	0.00212185	0.0276427
ENSG00000163359	COL6A3	45325.3	-0.441014	0.0478308	-9.22027	2.96e-20	1.07e-17
ENSG00000148700	ADD3	2700.5	-0.435832	0.0825197	-5.28155	1.28e-07	5.76e-06
ENSG00000128923	MINDY2	2021.43	-0.435611	0.0937612	-4.64597	3.38e-06	0.000111486
ENSG00000182179	UBA7	933.728	-0.433138	0.13467	-3.21631	0.00129852	0.0185708
ENSG00000177706	FAM20C	1603.9	-0.432521	0.103477	-4.17989	2.92e-05	0.000760789
ENSG00000107679	PLEKHA1	763.224	-0.430958	0.146859	-2.93451	0.00334076	0.0389746
ENSG00000118263	KLF7	4217.26	-0.429329	0.077992	-5.50479	3.7e-08	1.93e-06
ENSG00000081059	TCF7	2996.36	-0.428881	0.0804913	-5.32829	9.91e-08	4.6e-06
ENSG00000147642	SYBU	1003.61	-0.42857	0.131116	-3.26864	0.00108066	0.0161271
ENSG00000186480	INSIG1	21867.2	-0.428271	0.0435233	-9.84005	7.57e-23	3.66e-20
ENSG00000135472	FAIM2	3290.51	-0.427392	0.0763047	-5.60112	2.13e-08	1.17e-06
ENSG00000107798	LIPA	3569.03	-0.42638	0.0748137	-5.69922	1.2e-08	6.86e-07
ENSG00000026508	CD44	21478.4	-0.424458	0.0460794	-9.21143	3.22e-20	1.13e-17
ENSG00000113657	DPYSL3	2954.7	-0.424144	0.0824315	-5.14541	2.67e-07	1.12e-05
ENSG00000134330	IAH1	982.093	-0.423239	0.142999	-2.95973	0.00307912	0.0368017
ENSG00000128805	ARHGAP22	1043.71	-0.422666	0.129897	-3.25385	0.00113854	0.0166666
ENSG00000147862	NFIB	1010.32	-0.422339	0.130063	-3.2472	0.00116546	0.0168714
ENSG00000123700	KCNJ2	953.147	-0.416097	0.134017	-3.1048	0.0019041	0.0252647
ENSG00000188042	ARL4C	5370.96	-0.415723	0.0648029	-6.41519	1.41e-10	1.15e-08
ENSG00000172893	DHCR7	7554.68	-0.415705	0.0636412	-6.53201	6.49e-11	5.8e-09
ENSG00000244509	APOBEC3C	3184.85	-0.414643	0.0768266	-5.39712	6.77e-08	3.24e-06
ENSG00000171444	MCC	2422.19	-0.414605	0.0928414	-4.46574	7.98e-06	0.000239804
ENSG00000115840	SLC25A12	1077.31	-0.414394	0.126358	-3.27952	0.00103982	0.0156429
ENSG00000184009	ACTG1	72431.4	-0.412891	0.0393087	-10.5038	8.3e-26	5.15e-23
ENSG00000164674	SYTL3	887.532	-0.412346	0.137124	-3.00711	0.00263743	0.0325757
ENSG00000185813	PCYT2	4159.57	-0.41063	0.0702796	-5.84281	5.13e-09	3.22e-07
ENSG00000108797	CNTNAP1	1330.82	-0.409726	0.126017	-3.25136	0.00114854	0.0167193
ENSG00000103489	XYLT1	2566.67	-0.408067	0.0873526	-4.6715	2.99e-06	0.000100258
ENSG00000205413	SAMD9	911.149	-0.40787	0.138176	-2.95181	0.00315917	0.0373235
ENSG00000175395	ZNF25	1164.65	-0.407657	0.118973	-3.42647	0.000611487	0.0103044
ENSG00000177700	POLR2L	1879.57	-0.407392	0.107261	-3.79815	0.000145779	0.00317427
ENSG00000146678	IGFBP1	1478.73	-0.407382	0.11473	-3.55078	0.000384095	0.00699686
ENSG00000131171	SH3BGRL	2015.15	-0.405495	0.0956808	-4.238	2.26e-05	0.000600298
ENSG00000106211	HSPB1	9382.3	-0.405427	0.0564709	-7.17939	7e-13	8.46e-11
ENSG00000166484	MAPK7	1305.09	-0.402574	0.114334	-3.52104	0.000429857	0.00770141
ENSG00000155368	DBI	6394.02	-0.40093	0.0605241	-6.6243	3.49e-11	3.2e-09
ENSG00000117616	RSRP1	1633.61	-0.400226	0.105497	-3.79372	0.000148405	0.00320472
ENSG00000189221	MAOA	839.749	-0.399251	0.140973	-2.83211	0.00462414	0.0491947
ENSG00000152377	SPOCK1	5174.62	-0.398389	0.0692769	-5.75068	8.89e-09	5.19e-07
ENSG00000167468	GPX4	9427.03	-0.397885	0.0550648	-7.22575	4.98e-13	6.19e-11
ENSG00000205542	TMSB4X	26076	-0.397676	0.0466686	-8.52129	1.58e-17	3.68e-15
ENSG00000075618	FSCN1	1307.98	-0.396852	0.12588	-3.15261	0.00161818	0.0221004
ENSG00000140563	MCTP2	1471.74	-0.396486	0.111065	-3.56985	0.000357181	0.00663634
ENSG00000171051	FPR1	1933	-0.396307	0.0998495	-3.96905	7.22e-05	0.00172696
ENSG00000153944	MSI2	1640.36	-0.395248	0.10862	-3.63881	0.000273899	0.00534801
ENSG00000110108	TMEM109	1515.9	-0.394606	0.109254	-3.61181	0.000304066	0.00583224
ENSG00000047932	GOPC	3696.67	-0.391422	0.0799006	-4.89886	9.64e-07	3.54e-05
ENSG00000118596	SLC16A7	1761.63	-0.391036	0.101253	-3.86197	0.000112477	0.00251204
ENSG00000185650	ZFP36L1	4796.16	-0.390602	0.0747523	-5.22528	1.74e-07	7.56e-06
ENSG00000111885	MAN1A1	5387.71	-0.389612	0.0695517	-5.60177	2.12e-08	1.17e-06
ENSG00000156535	CD109	5418.93	-0.388903	0.136773	-2.84342	0.00446327	0.0481111
ENSG00000049323	LTBP1	7026.44	-0.388858	0.0693482	-5.60733	2.05e-08	1.14e-06
ENSG00000089041	P2RX7	1026.7	-0.386376	0.131001	-2.9494	0.00318388	0.0375473
ENSG00000104324	CPQ	1395.54	-0.386231	0.113271	-3.40979	0.000650119	0.0108433
ENSG00000174891	RSRC1	1396.26	-0.385342	0.110174	-3.49759	0.000469484	0.0082638
ENSG00000019549	SNAI2	3586.08	-0.385318	0.0782339	-4.9252	8.43e-07	3.14e-05
ENSG00000155254	MARVELD1	2060.77	-0.385129	0.0962061	-4.00316	6.25e-05	0.00151244
ENSG00000227051	C14orf132	5637.03	-0.384811	0.0732576	-5.25284	1.5e-07	6.69e-06
ENSG00000157613	CREB3L1	1640.56	-0.384344	0.106317	-3.61507	0.000300264	0.00577632
ENSG00000175220	ARHGAP1	3454.92	-0.383588	0.0752353	-5.09852	3.42e-07	1.41e-05
ENSG00000144579	CTDSP1	2047.37	-0.383499	0.0927626	-4.13419	3.56e-05	0.000903882
ENSG00000167779	IGFBP6	8382.5	-0.383028	0.0576579	-6.64311	3.07e-11	2.84e-09
ENSG00000172164	SNTB1	4535.86	-0.382931	0.0702452	-5.45135	5e-08	2.48e-06
ENSG00000177565	TBL1XR1	1427.13	-0.382683	0.118483	-3.22986	0.00123853	0.0177909
ENSG00000163590	PPM1L	1305.45	-0.380755	0.120818	-3.15147	0.0016245	0.0221404
ENSG00000101955	SRPX	2781.85	-0.380486	0.0826084	-4.60591	4.11e-06	0.000133244
ENSG00000048342	CC2D2A	1690.78	-0.380062	0.100388	-3.78593	0.000153132	0.00328727
ENSG00000164465	DCBLD1	931.489	-0.37836	0.131752	-2.87176	0.00408193	0.0448909
ENSG00000169047	IRS1	3814.41	-0.376701	0.0800676	-4.70478	2.54e-06	8.54e-05
ENSG00000148180	GSN	3946.94	-0.376347	0.0751644	-5.00699	5.53e-07	2.18e-05
ENSG00000173905	GOLIM4	2460.11	-0.375519	0.0884092	-4.24751	2.16e-05	0.000578918
ENSG00000101079	NDRG3	3195.94	-0.374137	0.0794918	-4.70661	2.52e-06	8.51e-05
ENSG00000113161	HMGCR	3971.37	-0.373082	0.0712479	-5.2364	1.64e-07	7.17e-06
ENSG00000185567	AHNAK2	23830.1	-0.370754	0.0550556	-6.73418	1.65e-11	1.59e-09
ENSG00000091436	MAP3K20	9238.66	-0.37063	0.0546274	-6.78468	1.16e-11	1.14e-09
ENSG00000155265	GOLGA7B	2044.55	-0.370387	0.0977427	-3.78941	0.000151005	0.00325009
ENSG00000176490	DIRAS1	4239.08	-0.370048	0.0686122	-5.39333	6.92e-08	3.29e-06
ENSG00000166147	FBN1	12497.4	-0.369741	0.12417	-2.9777	0.00290417	0.0350408
ENSG00000103449	SALL1	3196.26	-0.368362	0.0792275	-4.64942	3.33e-06	0.000110473
ENSG00000123933	MXD4	1126.71	-0.367532	0.122575	-2.99842	0.00271383	0.0331496
ENSG00000138760	SCARB2	14126.3	-0.366903	0.0535303	-6.85412	7.18e-12	7.14e-10
ENSG00000034510	TMSB10	33568.2	-0.365278	0.0421922	-8.65748	4.82e-18	1.26e-15
ENSG00000235531	MSC-AS1	1877.62	-0.364794	0.0973353	-3.74781	0.000178386	0.00372867
ENSG00000168461	RAB31	6679.1	-0.362068	0.0601318	-6.02124	1.73e-09	1.19e-07
ENSG00000198053	SIRPA	1598.86	-0.361257	0.109551	-3.29762	0.000975089	0.014875
ENSG00000182752	PAPPA	2780.67	-0.35985	0.0849455	-4.23625	2.27e-05	0.000603754
ENSG00000115919	KYNU	12163.2	-0.358402	0.0503288	-7.12121	1.07e-12	1.26e-10
ENSG00000135821	GLUL	4163.02	-0.357081	0.0709228	-5.03479	4.78e-07	1.92e-05
ENSG00000205133	TRIQK	2184.67	-0.356144	0.0903481	-3.94191	8.08e-05	0.00191005
ENSG00000134590	RTL8C	3188.12	-0.35249	0.0776321	-4.54052	5.61e-06	0.000176149
ENSG00000143387	CTSK	22859.7	-0.351774	0.0458904	-7.66553	1.78e-14	2.67e-12
ENSG00000122884	P4HA1	2362.22	-0.351704	0.106198	-3.31178	0.000927043	0.0142438
ENSG00000130560	UBAC1	1633.46	-0.351318	0.103426	-3.39682	0.000681748	0.0112557
ENSG00000075651	PLD1	2851.58	-0.350261	0.0866593	-4.04181	5.3e-05	0.00129549
ENSG00000075426	FOSL2	3132.84	-0.349978	0.0831929	-4.20683	2.59e-05	0.000683788
ENSG00000177169	ULK1	4389.29	-0.349335	0.0751323	-4.6496	3.33e-06	0.000110473
ENSG00000103522	IL21R	1182.71	-0.347344	0.118984	-2.91926	0.00350865	0.0404627
ENSG00000169231	THBS3	1382.96	-0.347207	0.110916	-3.13035	0.00174596	0.0234527
ENSG00000122786	CALD1	16918	-0.347007	0.0509287	-6.81358	9.52e-12	9.41e-10
ENSG00000184371	CSF1	8865.63	-0.346763	0.0542861	-6.38769	1.68e-10	1.35e-08
ENSG00000162144	CYB561A3	3098.75	-0.346501	0.0808282	-4.28688	1.81e-05	0.000490323
ENSG00000115183	TANC1	2078.39	-0.344599	0.0942605	-3.65582	0.000256365	0.00505865
ENSG00000110719	TCIRG1	5155.09	-0.343779	0.0678311	-5.06817	4.02e-07	1.64e-05
ENSG00000164294	GPX8	3439.94	-0.343576	0.0795559	-4.31867	1.57e-05	0.00043469
ENSG00000099949	LZTR1	2216.59	-0.343522	0.0944325	-3.63775	0.00027503	0.00535406
ENSG00000242265	PEG10	6481.59	-0.343084	0.0601933	-5.69969	1.2e-08	6.86e-07
ENSG00000133935	ERG28	1881.09	-0.342894	0.0958878	-3.576	0.000348895	0.00651954
ENSG00000103855	CD276	4085.51	-0.342579	0.0699004	-4.90095	9.54e-07	3.51e-05
ENSG00000168807	SNTB2	1551.58	-0.339999	0.104621	-3.2498	0.00115485	0.0167924
ENSG00000162688	AGL	1963.32	-0.339037	0.107498	-3.15391	0.001611	0.0220815
ENSG00000178234	GALNT11	1717.47	-0.338056	0.110524	-3.05866	0.00222332	0.0285983
ENSG00000196126	HLA-DRB1	2239.56	-0.33802	0.0948643	-3.56319	0.000366369	0.00674936
ENSG00000095383	TBC1D2	1747.63	-0.337628	0.0995952	-3.39001	0.000698909	0.0114366
ENSG00000169019	COMMD8	1347.78	-0.336183	0.115889	-2.9009	0.00372096	0.0423494
ENSG00000171862	PTEN	5536.58	-0.33569	0.0628379	-5.34215	9.18e-08	4.29e-06
ENSG00000172819	RARG	1237.37	-0.335365	0.116378	-2.88169	0.00395548	0.0441676
ENSG00000135723	FHOD1	1196.07	-0.333546	0.117768	-2.83223	0.00462243	0.0491947
ENSG00000143198	MGST3	2164.2	-0.332586	0.0981169	-3.38969	0.000699716	0.0114366
ENSG00000162976	PQLC3	1560.94	-0.332402	0.106924	-3.10878	0.00187862	0.0250029
ENSG00000197256	KANK2	4992.48	-0.331214	0.0665543	-4.97659	6.47e-07	2.53e-05
ENSG00000130635	COL5A1	1960.82	-0.330823	0.108708	-3.04322	0.00234061	0.0296394
ENSG00000176049	JAKMIP2	2153.86	-0.330814	0.0923257	-3.58311	0.000339522	0.00636263
ENSG00000158710	TAGLN2	7496.13	-0.330207	0.0560912	-5.88696	3.93e-09	2.57e-07
ENSG00000085117	CD82	4509.06	-0.328973	0.0771992	-4.26135	2.03e-05	0.000546451
ENSG00000107863	ARHGAP21	7182.25	-0.328491	0.0648971	-5.06173	4.15e-07	1.69e-05
ENSG00000162407	PLPP3	2083.39	-0.328125	0.092004	-3.56642	0.000361887	0.00668568
ENSG00000107819	SFXN3	2659.6	-0.325511	0.0841709	-3.86726	0.000110065	0.00246663
ENSG00000106070	GRB10	24693.5	-0.325442	0.0449683	-7.23715	4.58e-13	5.75e-11
ENSG00000136695	IL36RN	8680.77	-0.324486	0.0537932	-6.0321	1.62e-09	1.12e-07
ENSG00000074370	ATP2A3	2035.95	-0.323925	0.0937306	-3.45591	0.000548434	0.00941213
ENSG00000067829	IDH3G	1652.37	-0.322865	0.10256	-3.14807	0.00164354	0.0223532
ENSG00000166033	HTRA1	8977.34	-0.322588	0.0617311	-5.2257	1.73e-07	7.56e-06
ENSG00000075624	ACTB	52550.8	-0.321527	0.0380346	-8.45355	2.83e-17	6.04e-15
ENSG00000168056	LTBP3	9320.33	-0.319975	0.054751	-5.84419	5.09e-09	3.22e-07
ENSG00000133812	SBF2	2361.24	-0.318838	0.0879936	-3.62342	0.000290728	0.00562605
ENSG00000160285	LSS	2535.33	-0.318618	0.0941721	-3.38336	0.000716046	0.0115586
ENSG00000143786	CNIH3	1935.87	-0.316744	0.100462	-3.15287	0.00161673	0.0221004
ENSG00000114423	CBLB	1974.1	-0.315647	0.101519	-3.10924	0.00187568	0.0249893
ENSG00000010278	CD9	3095.82	-0.315605	0.0791387	-3.988	6.66e-05	0.00160056
ENSG00000137845	ADAM10	7029.04	-0.314736	0.0640727	-4.91216	9.01e-07	3.33e-05
ENSG00000167460	TPM4	32123.3	-0.314381	0.040795	-7.70638	1.29e-14	1.96e-12
ENSG00000115415	STAT1	4537.31	-0.314162	0.0684306	-4.59096	4.41e-06	0.000141739
ENSG00000198843	SELENOT	2071.63	-0.313356	0.0921742	-3.3996	0.000674839	0.01117
ENSG00000100997	ABHD12	1867.06	-0.313233	0.0977076	-3.20582	0.00134676	0.0192186
ENSG00000173599	PC	1464.67	-0.312491	0.109976	-2.84144	0.00449103	0.0482585
ENSG00000221890	NPTXR	10243.2	-0.312353	0.0605341	-5.15994	2.47e-07	1.04e-05
ENSG00000133103	COG6	1969.74	-0.311774	0.0947767	-3.28957	0.00100342	0.0152005
ENSG00000179222	MAGED1	3796.86	-0.311552	0.0882559	-3.5301	0.000415407	0.00749398
ENSG00000133030	MPRIP	3767.47	-0.311284	0.0758798	-4.10233	4.09e-05	0.00102198
ENSG00000119139	TJP2	1924.22	-0.310849	0.0983079	-3.16199	0.00156696	0.0215589
ENSG00000134824	FADS2	2764.31	-0.310612	0.0885407	-3.50813	0.000451271	0.00801897
ENSG00000103260	METRN	2073.59	-0.309658	0.10476	-2.95589	0.00311768	0.0370991
ENSG00000026025	VIM	61220	-0.3083	0.0386633	-7.97396	1.54e-15	2.78e-13
ENSG00000092607	TBX15	2493.88	-0.307688	0.0870518	-3.53454	0.00040849	0.00737941
ENSG00000169710	FASN	21550.9	-0.307186	0.0514761	-5.96755	2.41e-09	1.62e-07
ENSG00000169855	ROBO1	2433.63	-0.306253	0.100232	-3.05546	0.00224718	0.0287917
ENSG00000118762	PKD2	2974.89	-0.305473	0.079852	-3.82549	0.000130514	0.00286581
ENSG00000109436	TBC1D9	2635.27	-0.30526	0.0835916	-3.65181	0.000260401	0.00511508
ENSG00000178695	KCTD12	1589.89	-0.304961	0.105876	-2.88037	0.00397214	0.0441676
ENSG00000197712	FAM114A1	4942.57	-0.304954	0.0688687	-4.42805	9.51e-06	0.00027871
ENSG00000163754	GYG1	2439.1	-0.30271	0.0894353	-3.38468	0.000712608	0.0115317
ENSG00000147274	RBMX	5217.85	-0.302283	0.0635163	-4.75914	1.94e-06	6.76e-05
ENSG00000141002	TCF25	3279.16	-0.299873	0.0760639	-3.94238	8.07e-05	0.00190973
ENSG00000035862	TIMP2	7788.9	-0.297517	0.056147	-5.29889	1.17e-07	5.28e-06
ENSG00000012660	ELOVL5	7615.89	-0.296979	0.05577	-5.32507	1.01e-07	4.65e-06
ENSG00000112715	VEGFA	25124.5	-0.296664	0.051591	-5.7503	8.91e-09	5.19e-07
ENSG00000103942	HOMER2	2637.91	-0.296113	0.0894129	-3.31174	0.000927166	0.0142438
ENSG00000158290	CUL4B	3439.13	-0.295223	0.0758097	-3.89427	9.85e-05	0.00223634
ENSG00000130340	SNX9	11457.6	-0.294087	0.0505154	-5.82174	5.82e-09	3.57e-07
ENSG00000163683	SMIM14	4734.61	-0.292288	0.066654	-4.38515	1.16e-05	0.00033008
ENSG00000189403	HMGB1	2128.55	-0.29189	0.0905117	-3.22489	0.0012602	0.0180624
ENSG00000163840	DTX3L	2369.07	-0.291529	0.0872836	-3.34002	0.00083772	0.0131643
ENSG00000103187	COTL1	8992.61	-0.291449	0.0530589	-5.49293	3.95e-08	2.03e-06
ENSG00000131507	NDFIP1	5794.8	-0.289642	0.0657767	-4.40342	1.07e-05	0.000306808
ENSG00000131174	COX7B	2577.57	-0.289145	0.0881956	-3.27845	0.00104378	0.0156844
ENSG00000130827	PLXNA3	3804.84	-0.285656	0.0793671	-3.59917	0.000319237	0.00606969
ENSG00000067225	PKM	68771.5	-0.285394	0.0367211	-7.77194	7.73e-15	1.21e-12
ENSG00000101335	MYL9	10789.2	-0.284199	0.0531234	-5.34979	8.81e-08	4.13e-06
ENSG00000101400	SNTA1	2914.2	-0.282976	0.079879	-3.54256	0.000396269	0.00717853
ENSG00000117016	RIMS3	9801.06	-0.282765	0.0568325	-4.97541	6.51e-07	2.54e-05
ENSG00000106772	PRUNE2	3954.49	-0.28217	0.075171	-3.75371	0.000174234	0.0036713
ENSG00000184500	PROS1	3971.17	-0.280921	0.0720256	-3.9003	9.61e-05	0.0021877
ENSG00000186815	TPCN1	6310.59	-0.280864	0.0623476	-4.50482	6.64e-06	0.000203189
ENSG00000108312	UBTF	1959.14	-0.279355	0.09423	-2.96461	0.00303066	0.0363652
ENSG00000114353	GNAI2	14036	-0.278698	0.0470647	-5.92159	3.19e-09	2.11e-07
ENSG00000176903	PNMA1	5589.68	-0.278042	0.0621594	-4.47306	7.71e-06	0.000233351
ENSG00000134107	BHLHE40	4960.67	-0.276354	0.0767425	-3.60105	0.000316933	0.0060435
ENSG00000138386	NAB1	2614.85	-0.275668	0.0872146	-3.1608	0.00157335	0.021624
ENSG00000157500	APPL1	2684.63	-0.273899	0.0826675	-3.31326	0.00092216	0.0142004
ENSG00000154518	ATP5MC3	3727.59	-0.273645	0.0720192	-3.7996	0.000144927	0.00316101
ENSG00000168264	IRF2BP2	2580.11	-0.270136	0.0881159	-3.06569	0.00217169	0.0281285
ENSG00000175334	BANF1	3434.49	-0.269121	0.0760768	-3.53749	0.000403953	0.00730757
ENSG00000092010	PSME1	2952.16	-0.268935	0.0805557	-3.3385	0.000842314	0.0132206
ENSG00000114999	TTL	4015.56	-0.268657	0.0700142	-3.83717	0.000124458	0.00274671
ENSG00000129625	REEP5	6156.9	-0.268006	0.0599034	-4.47397	7.68e-06	0.000232892
ENSG00000112297	CRYBG1	3700.03	-0.26709	0.0798601	-3.34448	0.000824378	0.0130174
ENSG00000072682	P4HA2	10879.1	-0.267018	0.0502477	-5.31404	1.07e-07	4.91e-06
ENSG00000156976	EIF4A2	10508.9	-0.266902	0.0540132	-4.94142	7.76e-07	2.93e-05
ENSG00000131473	ACLY	13221.9	-0.266415	0.0518028	-5.14287	2.71e-07	1.13e-05
ENSG00000006534	ALDH3B1	8515.75	-0.2656	0.0542333	-4.89736	9.71e-07	3.55e-05
ENSG00000224982	TMEM233	3027.87	-0.265275	0.0781534	-3.39429	0.000688067	0.0113239
ENSG00000113721	PDGFRB	2697.3	-0.26335	0.0824634	-3.19353	0.00140543	0.0198639
ENSG00000198087	CD2AP	2502.3	-0.263344	0.0863606	-3.04935	0.00229336	0.0292685
ENSG00000122359	ANXA11	3264.91	-0.263244	0.0785248	-3.35237	0.000801226	0.0127444
ENSG00000169715	MT1E	4753.16	-0.262944	0.0776276	-3.38725	0.000705978	0.0115101
ENSG00000164096	C4orf3	2494.49	-0.2611	0.0886474	-2.94538	0.0032256	0.0379023
ENSG00000177239	MAN1B1	4976.45	-0.260885	0.0666872	-3.91207	9.15e-05	0.00209392
ENSG00000117298	ECE1	9298.24	-0.260198	0.0531181	-4.89847	9.66e-07	3.54e-05
ENSG00000138119	MYOF	19334.9	-0.260158	0.0500417	-5.19882	2.01e-07	8.63e-06
ENSG00000141503	MINK1	3492.11	-0.2597	0.078181	-3.32178	0.000894454	0.0138885
ENSG00000119185	ITGB1BP1	2139.9	-0.259365	0.0911539	-2.84535	0.00443622	0.0479383
ENSG00000072310	SREBF1	8982.06	-0.259281	0.0561363	-4.61878	3.86e-06	0.000125554
ENSG00000122861	PLAU	2549.55	-0.258523	0.0843474	-3.06498	0.00217684	0.0281672
ENSG00000072195	SPEG	3372.48	-0.258319	0.0897784	-2.87729	0.00401103	0.0444107
ENSG00000134851	TMEM165	4079.13	-0.257711	0.0748883	-3.44127	0.000578991	0.00981155
ENSG00000079459	FDFT1	8942.58	-0.255848	0.0543805	-4.70477	2.54e-06	8.54e-05
ENSG00000147164	SNX12	2507.81	-0.254558	0.0885556	-2.87455	0.00404603	0.0446845
ENSG00000172301	COPRS	2901.37	-0.254544	0.085434	-2.97942	0.00288791	0.0348768
ENSG00000078804	TP53INP2	8157.32	-0.254155	0.064771	-3.9239	8.71e-05	0.00201488
ENSG00000159164	SV2A	6840.69	-0.252894	0.0601388	-4.20518	2.61e-05	0.000686012
ENSG00000143164	DCAF6	3596.19	-0.251929	0.0744106	-3.38566	0.000710072	0.0115101
ENSG00000100075	SLC25A1	4948.88	-0.251252	0.0650474	-3.8626	0.000112185	0.00250983
ENSG00000159335	PTMS	10785.5	-0.250022	0.0502686	-4.97373	6.57e-07	2.55e-05
ENSG00000109790	KLHL5	7259.16	-0.24958	0.0573789	-4.34968	1.36e-05	0.000384902
ENSG00000113648	H2AFY	2978.47	-0.249041	0.0869157	-2.86532	0.00416589	0.0456986
ENSG00000141447	OSBPL1A	3005.2	-0.248668	0.0785016	-3.16768	0.0015366	0.0212534
ENSG00000135862	LAMC1	10368.9	-0.248561	0.0576712	-4.30997	1.63e-05	0.000447402
ENSG00000113328	CCNG1	8543.48	-0.247768	0.0601397	-4.11987	3.79e-05	0.000955317
ENSG00000070614	NDST1	5360.74	-0.24649	0.0638815	-3.85855	0.00011406	0.00254009
ENSG00000111961	SASH1	5753.41	-0.246344	0.0635704	-3.87514	0.000106564	0.00239641
ENSG00000125868	DSTN	7477.54	-0.246057	0.0576746	-4.26629	1.99e-05	0.000535595
ENSG00000116005	PCYOX1	4727.66	-0.245622	0.0682786	-3.59736	0.000321468	0.00610321
ENSG00000105612	DNASE2	4120.25	-0.243933	0.0698067	-3.4944	0.000475126	0.00832427
ENSG00000134324	LPIN1	6599.18	-0.243571	0.0600532	-4.05592	4.99e-05	0.00124063
ENSG00000247596	TWF2	3402.4	-0.243302	0.0756946	-3.21425	0.00130784	0.0186836
ENSG00000110955	ATP5F1B	18548.3	-0.242756	0.0461665	-5.25828	1.45e-07	6.52e-06
ENSG00000160209	PDXK	9634.02	-0.241119	0.0542626	-4.44356	8.85e-06	0.000261701
ENSG00000177311	ZBTB38	6867.58	-0.240106	0.0630664	-3.8072	0.000140549	0.00307064
ENSG00000149485	FADS1	13284	-0.240019	0.0537852	-4.46255	8.1e-06	0.00024228
ENSG00000100106	TRIOBP	3741.42	-0.238883	0.0718545	-3.32454	0.000885648	0.0137686
ENSG00000197043	ANXA6	5010.79	-0.238123	0.0667781	-3.56588	0.000362639	0.00669009
ENSG00000143321	HDGF	8167.03	-0.237636	0.0574125	-4.1391	3.49e-05	0.000888237
ENSG00000129675	ARHGEF6	2985.06	-0.235959	0.0805103	-2.9308	0.00338091	0.0392673
ENSG00000089220	PEBP1	9056.23	-0.235741	0.0583842	-4.03774	5.4e-05	0.0013157
ENSG00000135052	GOLM1	5935.46	-0.235232	0.0680183	-3.45836	0.00054347	0.00933923
ENSG00000177879	AP3S1	3124.27	-0.235031	0.07796	-3.01476	0.00257179	0.0319465
ENSG00000072210	ALDH3A2	2892.39	-0.235028	0.0821136	-2.86223	0.00420674	0.0459151
ENSG00000164176	EDIL3	3993.27	-0.23425	0.0787797	-2.97348	0.00294444	0.035461
ENSG00000109971	HSPA8	44145.5	-0.233607	0.0386661	-6.04165	1.53e-09	1.07e-07
ENSG00000085662	AKR1B1	80234.8	-0.233032	0.0391573	-5.95118	2.66e-09	1.78e-07
ENSG00000115561	CHMP3	3803.18	-0.232685	0.0714734	-3.25554	0.00113176	0.0166609
ENSG00000144746	ARL6IP5	5590.89	-0.23253	0.0653098	-3.56041	0.000370275	0.00681171
ENSG00000116171	SCP2	3188.54	-0.23108	0.0780222	-2.96172	0.00305927	0.0366747
ENSG00000014641	MDH1	5687.19	-0.23026	0.0696995	-3.30361	0.00095447	0.0146117
ENSG00000100412	ACO2	4435.67	-0.23017	0.069743	-3.30025	0.000965972	0.0147531
ENSG00000142166	IFNAR1	3101.86	-0.22971	0.0779038	-2.94864	0.0031918	0.0375741
ENSG00000069275	NUCKS1	5834.02	-0.22964	0.0621008	-3.69786	0.000217428	0.00438996
ENSG00000265808	SEC22B	13470.3	-0.229137	0.0477179	-4.8019	1.57e-06	5.63e-05
ENSG00000147162	OGT	6494.55	-0.229041	0.0755076	-3.03335	0.00241851	0.0303314
ENSG00000159403	C1R	3250.87	-0.22885	0.0794355	-2.88096	0.00396468	0.0441676
ENSG00000076706	MCAM	3127.02	-0.226882	0.0784775	-2.89104	0.00383969	0.0432159
ENSG00000119900	OGFRL1	3797.63	-0.226873	0.0728501	-3.11425	0.00184416	0.0245945
ENSG00000161638	ITGA5	8032.22	-0.225824	0.064179	-3.51866	0.000433727	0.00776008
ENSG00000097007	ABL1	5160.39	-0.224379	0.0663293	-3.3828	0.000717496	0.0115677
ENSG00000115685	PPP1R7	4207.52	-0.224241	0.0688998	-3.2546	0.00113554	0.0166631
ENSG00000167778	SPRYD3	3010.53	-0.224136	0.0789199	-2.84004	0.00451078	0.0483833
ENSG00000165169	DYNLT3	3940.79	-0.22359	0.070349	-3.1783	0.00148141	0.0205992
ENSG00000073578	SDHA	3441.06	-0.222653	0.0752094	-2.96044	0.00307204	0.0367678
ENSG00000198502	HLA-DRB5	3238.1	-0.222097	0.0770004	-2.88436	0.00392212	0.0439109
ENSG00000196141	SPATS2L	3789.95	-0.221386	0.0726484	-3.04736	0.00230862	0.0293483
ENSG00000088367	EPB41L1	5809.41	-0.220171	0.0619917	-3.55162	0.000382871	0.00698433
ENSG00000085719	CPNE3	5452.84	-0.219573	0.0624189	-3.51774	0.000435244	0.00777656
ENSG00000135679	MDM2	4263.22	-0.219384	0.0722922	-3.03469	0.00240784	0.0302558
ENSG00000105928	GSDME	9491.1	-0.219128	0.0520398	-4.21077	2.55e-05	0.000673327
ENSG00000024422	EHD2	5389.67	-0.218079	0.0649562	-3.35732	0.000787023	0.0125644
ENSG00000146674	IGFBP3	13514.8	-0.21767	0.0576577	-3.77522	0.000159867	0.00339601
ENSG00000196975	ANXA4	4575.21	-0.216819	0.0680559	-3.1859	0.00144303	0.0202599
ENSG00000070961	ATP2B1	13199.4	-0.216256	0.0503407	-4.29584	1.74e-05	0.000471906
ENSG00000266412	NCOA4	8014.12	-0.214037	0.0570637	-3.75084	0.000176243	0.00370167
ENSG00000169554	ZEB2	5175.03	-0.21403	0.0689676	-3.10334	0.0019135	0.0253378
ENSG00000122642	FKBP9	4136.2	-0.213676	0.0727485	-2.93718	0.00331207	0.0386745
ENSG00000105323	HNRNPUL1	4682.11	-0.212612	0.0686128	-3.09873	0.00194354	0.0256835
ENSG00000077380	DYNC1I2	3986.89	-0.212439	0.0704195	-3.01676	0.00255494	0.0317696
ENSG00000065308	TRAM2	4648.61	-0.212399	0.066823	-3.17853	0.00148025	0.0205992
ENSG00000086289	EPDR1	5347.28	-0.211821	0.0632429	-3.34932	0.000810108	0.0128543
ENSG00000198677	TTC37	7620.43	-0.205486	0.0590161	-3.48185	0.000497954	0.00863673
ENSG00000197713	RPE	4199.53	-0.204728	0.0720522	-2.84139	0.00449175	0.0482585
ENSG00000087245	MMP2	85070	-0.204099	0.0389547	-5.23938	1.61e-07	7.12e-06
ENSG00000157227	MMP14	20856.3	-0.203704	0.0473754	-4.29978	1.71e-05	0.000465548
ENSG00000165629	ATP5F1C	4076.31	-0.203341	0.0712072	-2.85562	0.00429523	0.0465692
ENSG00000150093	ITGB1	21332.9	-0.20334	0.0438763	-4.6344	3.58e-06	0.00011702
ENSG00000035403	VCL	8763.6	-0.203081	0.058511	-3.47082	0.000518879	0.00896389
ENSG00000019582	CD74	6567.03	-0.202064	0.0590431	-3.42231	0.000620905	0.0104227
ENSG00000105976	MET	7845.37	-0.20188	0.057824	-3.49128	0.000480707	0.00840464
ENSG00000023902	PLEKHO1	5842.32	-0.201128	0.0636454	-3.16014	0.00157692	0.0216503
ENSG00000014216	CAPN1	7350.52	-0.200097	0.0572487	-3.49521	0.000473681	0.00831523
ENSG00000182240	BACE2	5420.96	-0.199529	0.0639331	-3.1209	0.00180297	0.0241191
ENSG00000189067	LITAF	6217.54	-0.19712	0.0618514	-3.18699	0.0014376	0.0202272
ENSG00000196576	PLXNB2	10112.1	-0.197034	0.0545745	-3.61037	0.000305763	0.00585619
ENSG00000168906	MAT2A	7475.37	-0.196785	0.0602548	-3.26588	0.00109124	0.016254
ENSG00000167986	DDB1	12911.8	-0.196734	0.0478761	-4.10923	3.97e-05	0.000995753
ENSG00000100345	MYH9	35269.4	-0.196317	0.047284	-4.15187	3.3e-05	0.000848372
ENSG00000126458	RRAS	4129.78	-0.196157	0.069384	-2.82713	0.0046968	0.0498052
ENSG00000117335	CD46	5600.99	-0.194076	0.0621532	-3.12254	0.00179298	0.0240101
ENSG00000107731	UNC5B	21398.1	-0.193462	0.0432114	-4.4771	7.57e-06	0.000230045
ENSG00000134294	SLC38A2	24396.9	-0.192511	0.0510379	-3.77191	0.000162	0.00343015
ENSG00000117868	ESYT2	9590.75	-0.191974	0.0551525	-3.48079	0.000499937	0.0086596
ENSG00000105568	PPP2R1A	6640.38	-0.191246	0.0587567	-3.25488	0.00113441	0.0166631
ENSG00000198420	TCAF1	5080.86	-0.190462	0.0654187	-2.91144	0.00359771	0.0412346
ENSG00000092964	DPYSL2	6789.45	-0.190261	0.0626083	-3.03891	0.00237438	0.0300087
ENSG00000161203	AP2M1	20420.3	-0.190154	0.0470461	-4.04187	5.3e-05	0.00129549
ENSG00000163110	PDLIM5	4911.11	-0.190131	0.0650648	-2.92218	0.00347587	0.0401912
ENSG00000123983	ACSL3	12947.3	-0.189932	0.0517397	-3.67091	0.00024169	0.00479811
ENSG00000164733	CTSB	56265.1	-0.186388	0.0376047	-4.9565	7.18e-07	2.76e-05
ENSG00000203485	INF2	6617.08	-0.185067	0.0582489	-3.17717	0.00148718	0.0206574
ENSG00000145362	ANK2	5856.98	-0.184836	0.0646457	-2.85922	0.00424688	0.0461657
ENSG00000092621	PHGDH	12949.3	-0.183489	0.0489881	-3.74558	0.000179981	0.00374496
ENSG00000225733	FGD5-AS1	6837.49	-0.182912	0.0621233	-2.94435	0.00323639	0.0379606
ENSG00000132718	SYT11	5931.06	-0.181042	0.0621149	-2.91463	0.00356109	0.0408867
ENSG00000131724	IL13RA1	7387.15	-0.180666	0.0572911	-3.15347	0.00161341	0.0220815
ENSG00000163131	CTSS	6175.76	-0.179649	0.0599032	-2.99898	0.00270884	0.0331439
ENSG00000111669	TPI1	15685.2	-0.178014	0.0490663	-3.62803	0.000285595	0.00553494
ENSG00000115414	FN1	63452.4	-0.1773	0.0485387	-3.65276	0.000259438	0.00511155
ENSG00000197006	METTL9	6804	-0.176207	0.0595389	-2.95952	0.00308115	0.0368017
ENSG00000149925	ALDOA	52284.6	-0.175956	0.0389334	-4.5194	6.2e-06	0.000191669
ENSG00000057608	GDI2	8956.29	-0.175192	0.0532195	-3.29186	0.000995256	0.0151119
ENSG00000063046	EIF4B	26047.6	-0.174277	0.0441549	-3.94694	7.92e-05	0.00188401
ENSG00000162434	JAK1	13987.1	-0.1731	0.0508124	-3.40666	0.000657632	0.0109547
ENSG00000197894	ADH5	9889.94	-0.173004	0.053535	-3.2316	0.00123099	0.0177085
ENSG00000116459	ATP5PB	8720.78	-0.172838	0.0585665	-2.95114	0.00316604	0.0373708
ENSG00000125148	MT2A	23564.9	-0.172494	0.0512102	-3.36834	0.00075621	0.0121021
ENSG00000133687	TMTC1	8026.08	-0.171354	0.0594018	-2.88466	0.00391834	0.0439063
ENSG00000198911	SREBF2	11478.5	-0.171159	0.0505834	-3.38369	0.000715191	0.0115586
ENSG00000084234	APLP2	21957.7	-0.170461	0.046672	-3.65231	0.00025989	0.00511274
ENSG00000170348	TMED10	16265.4	-0.168942	0.0460851	-3.66586	0.000246509	0.00488298
ENSG00000100243	CYB5R3	8435.67	-0.168727	0.05469	-3.08515	0.00203449	0.0267229
ENSG00000118257	NRP2	17544.2	-0.168449	0.0484673	-3.47553	0.000509851	0.0088196
ENSG00000010404	IDS	11336.8	-0.167981	0.0516218	-3.25407	0.00113763	0.0166666
ENSG00000060982	BCAT1	12371.5	-0.166165	0.0566422	-2.93359	0.0033507	0.0390556
ENSG00000005884	ITGA3	50354.4	-0.164252	0.0389157	-4.2207	2.44e-05	0.00064564
ENSG00000130402	ACTN4	10755.5	-0.163544	0.0519753	-3.14656	0.00165201	0.0223827
ENSG00000213639	PPP1CB	8729.11	-0.159817	0.0553376	-2.88804	0.00387647	0.0435119
ENSG00000102144	PGK1	20157.7	-0.159678	0.0480223	-3.32508	0.000883923	0.0137686
ENSG00000137575	SDCBP	33714.4	-0.156348	0.0397939	-3.92893	8.53e-05	0.00199394
ENSG00000075415	SLC25A3	11541.9	-0.155996	0.0516698	-3.01909	0.00253537	0.0316146
ENSG00000163191	S100A11	16357.6	-0.154766	0.0537882	-2.87732	0.00401068	0.0444107
ENSG00000138069	RAB1A	13788.8	-0.153117	0.0479311	-3.19452	0.00140061	0.0198352
ENSG00000134308	YWHAQ	19517.7	-0.151457	0.044676	-3.39011	0.000698638	0.0114366
ENSG00000164924	YWHAZ	36088.7	-0.137607	0.0406341	-3.38648	0.000707948	0.0115101
ENSG00000122566	HNRNPA2B1	17245.1	-0.136705	0.0468736	-2.91646	0.00354034	0.0406842
ENSG00000136235	GPNMB	29010.4	-0.133663	0.0425826	-3.13891	0.00169575	0.0228489
ENSG00000100097	LGALS1	39988	-0.130643	0.0454986	-2.87137	0.00408703	0.0449091
ENSG00000115310	RTN4	62048.2	-0.130278	0.040063	-3.25184	0.00114661	0.0167097
ENSG00000064601	CTSA	24016.1	-0.129013	0.0421074	-3.06391	0.00218462	0.0282398
ENSG00000169504	CLIC4	21240.4	-0.128805	0.0433244	-2.97304	0.00294865	0.035479
ENSG00000067560	RHOA	18720	-0.128285	0.0443291	-2.89392	0.00380463	0.0430471
ENSG00000182718	ANXA2	29784.6	-0.118209	0.0410901	-2.87683	0.00401698	0.0444389
ENSG00000074800	ENO1	68596.7	-0.115601	0.0385095	-3.00187	0.00268328	0.0329548
ENSG00000135404	CD63	54542.2	0.129039	0.0396186	3.25703	0.00112585	0.0166302
ENSG00000163902	RPN1	20199.2	0.130964	0.0449655	2.91255	0.00358487	0.0411235
ENSG00000058262	SEC61A1	46851.8	0.132141	0.0403181	3.27747	0.00104743	0.015703
ENSG00000154277	UCHL1	53208.3	0.133315	0.0436291	3.05564	0.00224579	0.0287917
ENSG00000178209	PLEC	24792.9	0.135062	0.044564	3.03073	0.00243963	0.0305669
ENSG00000147604	RPL7	12822.1	0.140348	0.0490869	2.85918	0.0042474	0.0461657
ENSG00000172216	CEBPB	16393.9	0.140748	0.0486561	2.89271	0.00381939	0.0430564
ENSG00000067167	TRAM1	17432.7	0.145135	0.0453727	3.19874	0.00138031	0.0196329
ENSG00000178860	MSC	14004.9	0.14641	0.0509566	2.87323	0.00406292	0.0447955
ENSG00000144136	SLC20A1	22882.4	0.147077	0.0468525	3.13914	0.00169445	0.0228489
ENSG00000084733	RAB10	15983.2	0.148392	0.0456952	3.24743	0.00116453	0.0168714
ENSG00000167004	PDIA3	34961	0.148461	0.041783	3.55313	0.00038067	0.00695389
ENSG00000109572	CLCN3	14026.2	0.148824	0.0494693	3.00841	0.00262618	0.0324931
ENSG00000120742	SERP1	12504.4	0.149175	0.0487103	3.0625	0.00219498	0.0283056
ENSG00000106105	GARS	49620.8	0.150231	0.0404709	3.71208	0.000205563	0.0041893
ENSG00000139644	TMBIM6	60332.4	0.152067	0.042719	3.55969	0.000371286	0.00682068
ENSG00000121060	TRIM25	9430.98	0.152309	0.0528997	2.8792	0.00398687	0.044256
ENSG00000147649	MTDH	13733.4	0.157073	0.0513975	3.05604	0.00224279	0.0287917
ENSG00000022840	RNF10	10256.6	0.159574	0.051379	3.10582	0.00189755	0.0252034
ENSG00000010256	UQCRC1	9806.41	0.160232	0.0544479	2.94284	0.00325212	0.0380474
ENSG00000174437	ATP2A2	23087.6	0.162537	0.0449436	3.61647	0.00029865	0.00575375
ENSG00000104635	SLC39A14	25458.2	0.162599	0.041362	3.93112	8.45e-05	0.00198165
ENSG00000011304	PTBP1	8752.32	0.162792	0.0542153	3.00268	0.0026761	0.0329548
ENSG00000166340	TPP1	17775.7	0.163407	0.044315	3.68739	0.000226568	0.00453834
ENSG00000089597	GANAB	24680.7	0.163955	0.0426168	3.8472	0.000119477	0.00265476
ENSG00000063660	GPC1	9488.83	0.164841	0.0542824	3.03673	0.0023916	0.0301388
ENSG00000182446	NPLOC4	7500.5	0.165207	0.057691	2.86366	0.00418781	0.0457893
ENSG00000124422	USP22	10861.2	0.166238	0.0519899	3.19752	0.00138617	0.0196947
ENSG00000120889	TNFRSF10B	14466.5	0.166252	0.0501672	3.31396	0.00091984	0.0141814
ENSG00000134531	EMP1	13956.7	0.16661	0.0477298	3.49068	0.000481789	0.00840482
ENSG00000171858	RPS21	14898.3	0.168369	0.0546736	3.07952	0.00207332	0.027151
ENSG00000138942	RNF185	11832.4	0.171134	0.0503208	3.40086	0.000671732	0.0111468
ENSG00000155506	LARP1	15316.8	0.173994	0.0496129	3.50703	0.000453134	0.00803589
ENSG00000099331	MYO9B	6580.78	0.176294	0.0616819	2.85812	0.00426157	0.0462426
ENSG00000103043	VAC14	15749.8	0.176779	0.0465856	3.7947	0.00014782	0.0032034
ENSG00000069849	ATP1B3	6389.27	0.177028	0.0613975	2.88331	0.00393517	0.0440192
ENSG00000111252	SH2B3	7453.38	0.177632	0.0564805	3.14502	0.00166075	0.0224567
ENSG00000142173	COL6A2	32648.9	0.17792	0.0413943	4.29818	1.72e-05	0.000467925
ENSG00000134352	IL6ST	10279	0.178382	0.0517934	3.44412	0.000572932	0.0097683
ENSG00000103257	SLC7A5	15451.9	0.179552	0.0457821	3.92189	8.79e-05	0.00202821
ENSG00000159202	UBE2Z	12945.9	0.180681	0.0503501	3.5885	0.000332582	0.00626859
ENSG00000171552	BCL2L1	5175.51	0.180682	0.0636588	2.83829	0.00453566	0.0485703
ENSG00000166479	TMX3	5821.87	0.181539	0.0627945	2.891	0.00384016	0.0432159
ENSG00000168488	ATXN2L	8470.35	0.184218	0.0578572	3.18401	0.00145248	0.020327
ENSG00000100664	EIF5	13651.2	0.184301	0.0548351	3.36101	0.000776593	0.0124131
ENSG00000139112	GABARAPL1	5390.99	0.187003	0.0660452	2.83144	0.00463392	0.0492184
ENSG00000048392	RRM2B	6387.42	0.187267	0.0647007	2.89436	0.0037993	0.0430471
ENSG00000160691	SHC1	16181	0.187672	0.0509503	3.68344	0.000230108	0.00459005
ENSG00000166986	MARS	11653.6	0.188056	0.0513022	3.66565	0.000246713	0.00488298
ENSG00000153132	CLGN	8067.37	0.189427	0.0582038	3.25455	0.00113574	0.0166631
ENSG00000117410	ATP6V0B	6006.97	0.190055	0.0663685	2.86363	0.00418819	0.0457893
ENSG00000177156	TALDO1	8471.46	0.190179	0.0619574	3.06951	0.00214407	0.0278537
ENSG00000175029	CTBP2	5065.93	0.190734	0.0637803	2.99049	0.00278528	0.0338789
ENSG00000102401	ARMCX3	5373.57	0.190734	0.0634933	3.00401	0.00266447	0.0328786
ENSG00000041982	TNC	43275.7	0.191387	0.0443933	4.31117	1.62e-05	0.000445909
ENSG00000182199	SHMT2	12974.7	0.191543	0.0498782	3.84021	0.000122929	0.00271757
ENSG00000103994	ZNF106	5516.21	0.191721	0.0670459	2.85955	0.00424246	0.0461657
ENSG00000103249	CLCN7	5726.22	0.192379	0.0611276	3.14717	0.00164861	0.0223827
ENSG00000131016	AKAP12	8360.87	0.192443	0.0587144	3.27761	0.0010469	0.015703
ENSG00000003056	M6PR	9150.98	0.193369	0.0568723	3.40007	0.000673698	0.0111652
ENSG00000163291	PAQR3	5128.95	0.193939	0.0650414	2.98178	0.00286582	0.0346422
ENSG00000072110	ACTN1	16662.9	0.1953	0.0484166	4.03373	5.49e-05	0.00133587
ENSG00000140945	CDH13	15285.2	0.195935	0.0469159	4.17631	2.96e-05	0.000771337
ENSG00000075643	MOCOS	5232.64	0.195951	0.0628685	3.11684	0.00182798	0.0244037
ENSG00000101654	RNMT	6539.94	0.198051	0.0621046	3.18899	0.0014277	0.0201313
ENSG00000065613	SLK	4292.7	0.19836	0.0697459	2.84404	0.00445459	0.0480949
ENSG00000188157	AGRN	14813.9	0.201276	0.0478971	4.20225	2.64e-05	0.000693553
ENSG00000090905	TNRC6A	4505.77	0.201792	0.0699929	2.88304	0.00393863	0.0440202
ENSG00000095787	WAC	7465.11	0.203224	0.0569262	3.56996	0.000357034	0.00663634
ENSG00000136731	UGGT1	10214.3	0.203963	0.0565485	3.60686	0.00030992	0.00592712
ENSG00000120694	HSPH1	5751.95	0.205337	0.0615634	3.33538	0.000851835	0.0133379
ENSG00000127022	CANX	91225.9	0.205438	0.0476024	4.3157	1.59e-05	0.000438708
ENSG00000159720	ATP6V0D1	5153.61	0.206497	0.0632703	3.26372	0.0010996	0.0163535
ENSG00000117523	PRRC2C	5795.65	0.206556	0.0701815	2.94317	0.00324873	0.0380474
ENSG00000183853	KIRREL1	5887.86	0.207498	0.0620591	3.34356	0.000827115	0.0130448
ENSG00000105402	NAPA	4077.58	0.207593	0.0692189	2.99908	0.00270799	0.0331439
ENSG00000149639	SOGA1	4065.09	0.208195	0.0724774	2.87255	0.00407174	0.0448167
ENSG00000242802	AP5Z1	4451.86	0.21025	0.070105	2.99907	0.00270804	0.0331439
ENSG00000119537	KDSR	5886.6	0.211725	0.0606583	3.49045	0.0004822	0.00840482
ENSG00000100030	MAPK1	9487.24	0.211745	0.0522701	4.05098	5.1e-05	0.00126229
ENSG00000109133	TMEM33	3695.08	0.212032	0.07179	2.9535	0.00314188	0.0372541
ENSG00000116717	GADD45A	8159.28	0.212126	0.0639909	3.31493	0.000916654	0.0141658
ENSG00000174574	AKIRIN1	3841.76	0.212155	0.0749211	2.83171	0.00463004	0.0492172
ENSG00000101255	TRIB3	7557.34	0.212157	0.0556559	3.81194	0.000137878	0.00301734
ENSG00000159592	GPBP1L1	4248.38	0.212503	0.0689402	3.08243	0.00205321	0.0269417
ENSG00000125686	MED1	4248.11	0.212813	0.0696702	3.05457	0.00225381	0.0288483
ENSG00000025039	RRAGD	4196.15	0.212839	0.0711725	2.99046	0.00278556	0.0338789
ENSG00000197969	VPS13A	4569.24	0.212982	0.068854	3.09325	0.00197979	0.0261097
ENSG00000090013	BLVRB	9458.38	0.213173	0.0563091	3.78577	0.000153236	0.00328727
ENSG00000152700	SAR1B	3412.02	0.213229	0.0753486	2.8299	0.00465622	0.0494151
ENSG00000214022	REPIN1	5197.85	0.213546	0.0673716	3.16967	0.0015261	0.0211305
ENSG00000160211	G6PD	11545.6	0.213921	0.0603129	3.54685	0.000389867	0.0070921
ENSG00000163584	RPL22L1	4940.35	0.214595	0.0755083	2.84201	0.00448307	0.0482448
ENSG00000062194	GPBP1	3871.89	0.214674	0.0732578	2.93039	0.00338534	0.0392838
ENSG00000134802	SLC43A3	6333.77	0.214948	0.060132	3.57461	0.000350754	0.00654491
ENSG00000170921	TANC2	4686.24	0.215247	0.0720739	2.98648	0.00282213	0.0341773
ENSG00000088247	KHSRP	7783.16	0.216105	0.0572499	3.77477	0.000160157	0.00339664
ENSG00000117280	RAB29	3444.86	0.217091	0.0737702	2.9428	0.00325253	0.0380474
ENSG00000130429	ARPC1B	6042.58	0.217773	0.0644164	3.38071	0.000722995	0.011642
ENSG00000198586	TLK1	7633.05	0.218293	0.0611755	3.5683	0.000359303	0.00666628
ENSG00000179218	CALR	135963	0.218753	0.0399279	5.4787	4.28e-08	2.17e-06
ENSG00000091490	SEL1L3	15276.8	0.219446	0.047828	4.58823	4.47e-06	0.000143255
ENSG00000134852	CLOCK	3354.69	0.219656	0.0751768	2.92186	0.0034795	0.0401976
ENSG00000101966	XIAP	10136.2	0.220057	0.059393	3.7051	0.00021131	0.00427968
ENSG00000115977	AAK1	9678.83	0.220377	0.0583058	3.77967	0.000157035	0.00335772
ENSG00000205336	ADGRG1	15344.3	0.221489	0.0463777	4.77575	1.79e-06	6.28e-05
ENSG00000160746	ANO10	4769.07	0.221788	0.0654871	3.38674	0.000707295	0.0115101
ENSG00000023318	ERP44	3618.39	0.222225	0.0727204	3.05588	0.00224401	0.0287917
ENSG00000119321	FKBP15	3815.14	0.222701	0.0712777	3.12442	0.00178159	0.0239066
ENSG00000073792	IGF2BP2	3378.48	0.222819	0.0766777	2.90592	0.00366171	0.0418211
ENSG00000115758	ODC1	4815.91	0.224515	0.0676499	3.31878	0.000904132	0.0140055
ENSG00000119523	ALG2	3930.42	0.225092	0.0704557	3.19479	0.00139931	0.0198352
ENSG00000131711	MAP1B	44730.9	0.225157	0.0485264	4.63988	3.49e-06	0.000114243
ENSG00000102409	BEX4	2944.38	0.225391	0.0792574	2.84379	0.00445808	0.0480949
ENSG00000166401	SERPINB8	3055.32	0.225776	0.0785912	2.87279	0.00406861	0.0448167
ENSG00000162923	WDR26	4499.73	0.225848	0.0680801	3.31739	0.000908631	0.0140585
ENSG00000155097	ATP6V1C1	8657.92	0.226485	0.0533412	4.24597	2.18e-05	0.000581731
ENSG00000116260	QSOX1	11431.8	0.226595	0.0514486	4.4043	1.06e-05	0.000306808
ENSG00000146223	RPL7L1	4147.68	0.226675	0.0773208	2.93162	0.00337201	0.0391989
ENSG00000141867	BRD4	5906.28	0.226962	0.0669705	3.38898	0.000701521	0.0114517
ENSG00000126226	PCID2	3802.88	0.227006	0.0738758	3.07281	0.00212057	0.0276427
ENSG00000074842	MYDGF	10548.8	0.227474	0.0549137	4.14239	3.44e-05	0.000877301
ENSG00000186951	PPARA	3369.15	0.229664	0.076264	3.01144	0.00260012	0.0322064
ENSG00000113552	GNPDA1	6556.64	0.230371	0.0585189	3.9367	8.26e-05	0.00194787
ENSG00000163625	WDFY3	4134.84	0.231046	0.0757514	3.05005	0.00228804	0.0292291
ENSG00000116871	MAP7D1	8564.04	0.231339	0.0535845	4.31728	1.58e-05	0.000436516
ENSG00000101849	TBL1X	6858.48	0.232007	0.0614118	3.7779	0.000158159	0.00337621
ENSG00000198176	TFDP1	3766.69	0.23265	0.0713393	3.26118	0.00110951	0.0164583
ENSG00000167548	KMT2D	4129.35	0.233181	0.0783876	2.97472	0.00293258	0.0353509
ENSG00000157106	SMG1	11060.2	0.233608	0.0634219	3.68339	0.000230154	0.00459005
ENSG00000119596	YLPM1	3001.32	0.233943	0.0782342	2.99029	0.0027871	0.0338789
ENSG00000249992	TMEM158	8541.72	0.235477	0.0646981	3.63963	0.000273034	0.0053391
ENSG00000166592	RRAD	3752.55	0.236149	0.072524	3.25614	0.00112937	0.0166487
ENSG00000150938	CRIM1	2978.83	0.2368	0.0784953	3.01674	0.00255511	0.0317696
ENSG00000156639	ZFAND3	4126.23	0.237428	0.0701182	3.38611	0.000708908	0.0115101
ENSG00000127870	RNF6	3880.15	0.238955	0.0716141	3.3367	0.000847802	0.0132907
ENSG00000105186	ANKRD27	2702.21	0.240633	0.0821476	2.92928	0.00339752	0.0393901
ENSG00000161091	MFSD12	5571.36	0.240764	0.0639894	3.76257	0.000168177	0.00354941
ENSG00000124226	RNF114	4122.03	0.240807	0.069689	3.45545	0.000549375	0.0094159
ENSG00000077782	FGFR1	5253.49	0.242002	0.0673505	3.59318	0.000326667	0.00617183
ENSG00000155961	RAB39B	2687.98	0.243125	0.081344	2.98885	0.00280031	0.0339763
ENSG00000089159	PXN	4428.54	0.243297	0.0697594	3.48766	0.000487271	0.00847196
ENSG00000160216	AGPAT3	4088.13	0.243906	0.0695636	3.50623	0.000454502	0.00803589
ENSG00000123505	AMD1	4266.99	0.244097	0.0775782	3.14646	0.00165258	0.0223827
ENSG00000141526	SLC16A3	3634.93	0.24477	0.0815352	3.00201	0.00268202	0.0329548
ENSG00000136861	CDK5RAP2	2696.89	0.245024	0.0842204	2.90932	0.00362213	0.0414416
ENSG00000164741	DLC1	4524.71	0.245151	0.0699207	3.50612	0.000454687	0.00803589
ENSG00000104695	PPP2CB	4695.58	0.245273	0.0675792	3.62941	0.00028407	0.00551358
ENSG00000114784	EIF1B	3990.94	0.245765	0.0735585	3.34109	0.000834508	0.0131297
ENSG00000118496	FBXO30	3839.26	0.246979	0.0727677	3.39408	0.000688591	0.0113239
ENSG00000140391	TSPAN3	7542.44	0.248384	0.0564037	4.40368	1.06e-05	0.000306808
ENSG00000059122	FLYWCH1	7026.36	0.248429	0.0610449	4.06961	4.71e-05	0.00117219
ENSG00000163904	SENP2	2417.82	0.248967	0.0864345	2.88041	0.00397154	0.0441676
ENSG00000175792	RUVBL1	2410.57	0.248991	0.0865027	2.87842	0.00399678	0.0443282
ENSG00000140941	MAP1LC3B	22184.7	0.249333	0.0459682	5.42404	5.83e-08	2.85e-06
ENSG00000173210	ABLIM3	18108.9	0.249432	0.0451182	5.52841	3.23e-08	1.71e-06
ENSG00000068878	PSME4	3316.9	0.249907	0.0760097	3.28783	0.00100965	0.0152593
ENSG00000154767	XPC	2685.29	0.250382	0.0820433	3.05182	0.00227458	0.0290856
ENSG00000142875	PRKACB	4107.56	0.250649	0.0691847	3.62289	0.000291328	0.00562931
ENSG00000180891	CUEDC1	2353.87	0.2515	0.0864584	2.90892	0.00362685	0.0414592
ENSG00000167645	YIF1B	2740.37	0.251965	0.0810805	3.10759	0.00188616	0.0250777
ENSG00000180398	MCFD2	15140.1	0.252104	0.046326	5.44194	5.27e-08	2.58e-06
ENSG00000157224	CLDN12	3298.96	0.252202	0.077389	3.25889	0.0011185	0.0165403
ENSG00000255874	LINC00346	3197.53	0.25332	0.0756962	3.34653	0.000818297	0.0129527
ENSG00000132002	DNAJB1	14591.7	0.253331	0.0489486	5.17546	2.27e-07	9.66e-06
ENSG00000163661	PTX3	9210.71	0.253388	0.0647156	3.91541	9.03e-05	0.00206892
ENSG00000198355	PIM3	4627.83	0.253476	0.0659931	3.84094	0.000122564	0.0027141
ENSG00000142657	PGD	27847.6	0.253501	0.0462486	5.48127	4.22e-08	2.15e-06
ENSG00000144366	GULP1	3520.74	0.253999	0.0774244	3.28061	0.00103582	0.0156073
ENSG00000107560	RAB11FIP2	2280.5	0.254005	0.0890178	2.85342	0.00432521	0.0468552
ENSG00000213923	CSNK1E	6248.93	0.255115	0.0614138	4.15404	3.27e-05	0.000842011
ENSG00000133134	BEX2	4774.1	0.255277	0.074534	3.42497	0.000614868	0.0103453
ENSG00000074416	MGLL	4940.05	0.25592	0.0651795	3.92639	8.62e-05	0.00199871
ENSG00000165891	E2F7	2757.52	0.255927	0.0828874	3.08765	0.00201744	0.0265524
ENSG00000125503	PPP1R12C	6509.78	0.256008	0.0603394	4.2428	2.21e-05	0.000588802
ENSG00000033627	ATP6V0A1	4199.85	0.256204	0.06923	3.70076	0.000214951	0.00434667
ENSG00000185803	SLC52A2	4061.06	0.256331	0.0730965	3.50675	0.000453613	0.00803589
ENSG00000139496	NUP58	2405.4	0.258189	0.0853273	3.02586	0.00247924	0.0310035
ENSG00000133816	MICAL2	14705.5	0.258699	0.0510299	5.06956	3.99e-07	1.63e-05
ENSG00000158545	ZC3H18	2399.12	0.259206	0.0863395	3.00217	0.00268065	0.0329548
ENSG00000176853	FAM91A1	9649.36	0.260355	0.0525841	4.95121	7.38e-07	2.82e-05
ENSG00000084207	GSTP1	5736.21	0.260683	0.0670661	3.88696	0.000101508	0.00229458
ENSG00000111371	SLC38A1	44838.4	0.261283	0.0418191	6.24795	4.16e-10	3.14e-08
ENSG00000100335	MIEF1	4096.14	0.263222	0.0697065	3.77615	0.000159274	0.00339447
ENSG00000167601	AXL	6017.86	0.263615	0.0628308	4.19563	2.72e-05	0.000712697
ENSG00000161791	FMNL3	2727.15	0.264309	0.0859148	3.07641	0.00209507	0.0274083
ENSG00000198948	MFAP3L	3078.04	0.264517	0.0772382	3.42469	0.000615501	0.0103453
ENSG00000182197	EXT1	6554.17	0.264782	0.0611753	4.32825	1.5e-05	0.000417093
ENSG00000100422	CERK	3605.04	0.266525	0.0724104	3.68075	0.000232551	0.00463078
ENSG00000141682	PMAIP1	3666.54	0.266827	0.0826752	3.22741	0.00124916	0.0179239
ENSG00000148843	PDCD11	2409.44	0.267228	0.0879494	3.03843	0.00237818	0.0300277
ENSG00000105401	CDC37	9004.6	0.26747	0.0544518	4.91205	9.01e-07	3.33e-05
ENSG00000138678	GPAT3	2421.42	0.267635	0.0923328	2.89859	0.0037484	0.0425874
ENSG00000198837	DENND4B	2216.84	0.268758	0.0905451	2.96822	0.00299526	0.0360066
ENSG00000136868	SLC31A1	6982.14	0.269172	0.0590817	4.55593	5.22e-06	0.00016551
ENSG00000227345	PARG	2923.41	0.26949	0.0870082	3.0973	0.00195293	0.0257814
ENSG00000132432	SEC61G	4164.95	0.270176	0.069694	3.8766	0.000105926	0.00238618
ENSG00000136696	IL36B	10302.2	0.270452	0.0508104	5.32276	1.02e-07	4.69e-06
ENSG00000223496	EXOSC6	3247.73	0.270661	0.0760963	3.55683	0.000375364	0.00687622
ENSG00000120709	FAM53C	2757.51	0.271743	0.0830128	3.2735	0.00106223	0.0158884
ENSG00000165802	NSMF	2016.79	0.272072	0.0925607	2.93939	0.0032886	0.0384348
ENSG00000184792	OSBP2	3071.53	0.272694	0.0777147	3.50891	0.000449949	0.0080064
ENSG00000058600	POLR3E	1898.03	0.273064	0.0963168	2.83506	0.00458165	0.0489021
ENSG00000110395	CBL	2203.1	0.273172	0.094432	2.89279	0.00381839	0.0430564
ENSG00000049130	KITLG	3404.19	0.273602	0.0759313	3.60328	0.000314226	0.00600065
ENSG00000074695	LMAN1	18022.6	0.27375	0.0467808	5.85176	4.86e-09	3.09e-07
ENSG00000169756	LIMS1	7865.53	0.27406	0.0581428	4.71357	2.43e-06	8.27e-05
ENSG00000168397	ATG4B	2020.24	0.274191	0.0927156	2.95733	0.00310316	0.0370307
ENSG00000060138	YBX3	11869.8	0.274738	0.0509044	5.39714	6.77e-08	3.24e-06
ENSG00000163703	CRELD1	1998.57	0.275453	0.094367	2.91896	0.00351202	0.0404658
ENSG00000037637	FBXO42	2291.35	0.276321	0.0900577	3.06826	0.00215306	0.0279372
ENSG00000079999	KEAP1	5287.84	0.276434	0.067108	4.11923	3.8e-05	0.000955317
ENSG00000013588	GPRC5A	4604.74	0.277434	0.0669247	4.14546	3.39e-05	0.000869024
ENSG00000150991	UBC	48186.6	0.277851	0.0427965	6.49239	8.45e-11	7.35e-09
ENSG00000004478	FKBP4	3992.83	0.277919	0.0706034	3.93633	8.27e-05	0.00194787
ENSG00000132510	KDM6B	1944.99	0.278194	0.0967768	2.8746	0.00404542	0.0446845
ENSG00000111275	ALDH2	1994.73	0.279132	0.0923899	3.02123	0.00251747	0.0314515
ENSG00000188786	MTF1	2020.13	0.279853	0.0926722	3.01981	0.00252932	0.0315693
ENSG00000111412	C12orf49	8348.89	0.281503	0.0542456	5.18943	2.11e-07	9.02e-06
ENSG00000197852	FAM212B	2512.98	0.281879	0.085214	3.3079	0.000939993	0.0144239
ENSG00000118785	SPP1	20605.1	0.283038	0.0488503	5.79399	6.87e-09	4.15e-07
ENSG00000131323	TRAF3	3072.39	0.283754	0.0800583	3.54434	0.000393593	0.00713997
ENSG00000106638	TBL2	3122.04	0.284169	0.0794159	3.57824	0.000345918	0.00647318
ENSG00000156110	ADK	1731.68	0.284179	0.0982008	2.89386	0.00380536	0.0430471
ENSG00000099364	FBXL19	1770.67	0.284515	0.0980199	2.90263	0.00370046	0.0421529
ENSG00000166881	NEMP1	2477.85	0.284672	0.0897322	3.17247	0.00151149	0.0209504
ENSG00000175352	NRIP3	1829.25	0.285111	0.0964634	2.95563	0.00312028	0.0370991
ENSG00000143322	ABL2	3199.17	0.285488	0.0763308	3.74015	0.000183911	0.00379549
ENSG00000128591	FLNC	30301.6	0.285594	0.0449428	6.35461	2.09e-10	1.65e-08
ENSG00000154305	MIA3	6797.62	0.285885	0.0622301	4.59399	4.35e-06	0.000140042
ENSG00000180357	ZNF609	2331.67	0.28671	0.0873038	3.28405	0.00102327	0.0154473
ENSG00000272391	POM121C	1920.37	0.287739	0.0954822	3.01353	0.00258226	0.0320156
ENSG00000106392	C1GALT1	2646	0.287786	0.0829831	3.46801	0.000524329	0.00903888
ENSG00000079819	EPB41L2	1956.74	0.288142	0.0945463	3.04763	0.00230657	0.0293483
ENSG00000164180	TMEM161B	3064.22	0.288218	0.0781142	3.6897	0.000224516	0.00450896
ENSG00000175550	DRAP1	5715.88	0.288717	0.0740259	3.90021	9.61e-05	0.0021877
ENSG00000122778	KIAA1549	1776.77	0.288829	0.0980601	2.94543	0.0032251	0.0379023
ENSG00000040531	CTNS	4264.52	0.289034	0.0692522	4.17365	3e-05	0.000777511
ENSG00000143515	ATP8B2	4013.85	0.289873	0.0716663	4.04476	5.24e-05	0.00128414
ENSG00000167491	GATAD2A	4108.98	0.29013	0.0727882	3.98595	6.72e-05	0.00161147
ENSG00000129116	PALLD	5198.08	0.290442	0.0639702	4.54027	5.62e-06	0.000176149
ENSG00000234741	GAS5	6119.13	0.293154	0.0661662	4.43058	9.4e-06	0.000276706
ENSG00000136875	PRPF4	1882.69	0.293214	0.0966162	3.03483	0.0024067	0.0302558
ENSG00000102265	TIMP1	10367	0.293499	0.0525664	5.58339	2.36e-08	1.28e-06
ENSG00000095380	NANS	2100.65	0.294207	0.0924637	3.18187	0.00146328	0.0203906
ENSG00000152684	PELO	3442.42	0.294593	0.0895653	3.28915	0.00100491	0.0152054
ENSG00000175866	BAIAP2	2726.15	0.294986	0.0835979	3.52863	0.000417719	0.00752529
ENSG00000165029	ABCA1	31150.8	0.295776	0.051331	5.76214	8.31e-09	4.88e-07
ENSG00000064652	SNX24	2379.54	0.295784	0.087367	3.38554	0.000710391	0.0115101
ENSG00000130706	ADRM1	3475.86	0.296252	0.0790056	3.74976	0.000177005	0.00371169
ENSG00000204054	LINC00963	3296.03	0.297306	0.0770538	3.85842	0.000114122	0.00254009
ENSG00000124151	NCOA3	6327.32	0.297377	0.0637732	4.66304	3.12e-06	0.000104201
ENSG00000138018	SELENOI	3839.81	0.298283	0.0737307	4.04558	5.22e-05	0.00128321
ENSG00000140157	NIPA2	4792.73	0.298826	0.0687984	4.3435	1.4e-05	0.000393335
ENSG00000145050	MANF	14977	0.298955	0.0531693	5.62269	1.88e-08	1.05e-06
ENSG00000155256	ZFYVE27	2388.77	0.300991	0.0854342	3.52308	0.000426567	0.00765298
ENSG00000198380	GFPT1	19908.2	0.301185	0.0470186	6.40565	1.5e-10	1.21e-08
ENSG00000174738	NR1D2	12790.7	0.301296	0.0506493	5.94867	2.7e-09	1.8e-07
ENSG00000133065	SLC41A1	2340.35	0.301329	0.0899838	3.34871	0.000811898	0.0128671
ENSG00000214944	ARHGEF28	2261.19	0.301378	0.0881382	3.41938	0.00062764	0.0105223
ENSG00000124275	MTRR	1764.46	0.301534	0.0980853	3.07421	0.00211064	0.0275843
ENSG00000104856	RELB	2145.18	0.302524	0.0897053	3.37243	0.000745093	0.0119536
ENSG00000162522	KIAA1522	2105.66	0.303493	0.091289	3.32453	0.000885677	0.0137686
ENSG00000126368	NR1D1	1729.09	0.304179	0.100221	3.03509	0.00240467	0.0302558
ENSG00000136950	ARPC5L	1882.73	0.306098	0.101755	3.00817	0.00262824	0.0324931
ENSG00000145555	MYO10	4392.8	0.30676	0.0740302	4.14372	3.42e-05	0.000873932
ENSG00000145979	TBC1D7	1450.92	0.307682	0.106192	2.89741	0.00376261	0.0426745
ENSG00000251003	ZFPM2-AS1	1517.11	0.309305	0.10765	2.87323	0.00406295	0.0447955
ENSG00000004399	PLXND1	1730.17	0.309396	0.108901	2.84108	0.00449607	0.0482652
ENSG00000175602	CCDC85B	3838	0.309768	0.0745614	4.15454	3.26e-05	0.000841829
ENSG00000166562	SEC11C	5203.05	0.311265	0.0699662	4.44878	8.64e-06	0.000256574
ENSG00000112159	MDN1	5127.03	0.312274	0.0742425	4.20614	2.6e-05	0.000684475
ENSG00000086619	ERO1B	1462.79	0.3127	0.107415	2.91116	0.00360094	0.0412353
ENSG00000166471	TMEM41B	4960.25	0.31292	0.0688278	4.54642	5.46e-06	0.000172594
ENSG00000126217	MCF2L	16920.2	0.314646	0.0454338	6.92538	4.35e-12	4.61e-10
ENSG00000155660	PDIA4	27435.7	0.315003	0.0454944	6.92398	4.39e-12	4.62e-10
ENSG00000050393	MCUR1	2208.89	0.31635	0.0919861	3.43911	0.000583628	0.00987323
ENSG00000136810	TXN	18339.6	0.317136	0.0524716	6.04396	1.5e-09	1.06e-07
ENSG00000100350	FOXRED2	1935.18	0.318076	0.094359	3.37091	0.000749193	0.0120046
ENSG00000157168	NRG1	5553.64	0.318262	0.0684919	4.64671	3.37e-06	0.00011137
ENSG00000132256	TRIM5	1910.29	0.318346	0.0942224	3.37867	0.000728386	0.0117143
ENSG00000110046	ATG2A	2267.89	0.318534	0.0875095	3.63999	0.000272651	0.0053391
ENSG00000244026	FAM86DP	1679.72	0.322708	0.102391	3.15172	0.00162314	0.0221404
ENSG00000125629	INSIG2	1401.08	0.32356	0.111851	2.89279	0.00381835	0.0430564
ENSG00000167996	FTH1	132388	0.324046	0.045851	7.06736	1.58e-12	1.79e-10
ENSG00000055163	CYFIP2	5067.44	0.324367	0.0643859	5.03786	4.71e-07	1.9e-05
ENSG00000196465	MYL6B	1639.95	0.32513	0.105149	3.09208	0.00198757	0.0261858
ENSG00000133422	MORC2	1700.22	0.325633	0.100218	3.24923	0.00115716	0.0168072
ENSG00000177479	ARIH2	4426.61	0.326938	0.072236	4.52597	6.01e-06	0.000187148
ENSG00000197405	C5AR1	1973.4	0.32758	0.0936926	3.49633	0.000471714	0.00829186
ENSG00000170017	ALCAM	6342.51	0.329123	0.0596671	5.51599	3.47e-08	1.82e-06
ENSG00000175198	PCCA	1207	0.330043	0.116354	2.83654	0.00456057	0.0487522
ENSG00000083312	TNPO1	9265.31	0.330183	0.0565127	5.84263	5.14e-09	3.22e-07
ENSG00000105835	NAMPT	175665	0.330964	0.0387431	8.54252	1.31e-17	3.11e-15
ENSG00000184897	H1FX	4653.3	0.331295	0.066851	4.95573	7.21e-07	2.76e-05
ENSG00000147535	PLPP5	2717.49	0.331879	0.0841727	3.94283	8.05e-05	0.00190961
ENSG00000164080	RAD54L2	1244.62	0.332317	0.116066	2.86317	0.00419428	0.0458174
ENSG00000115756	HPCAL1	5239.75	0.332461	0.0665341	4.99685	5.83e-07	2.29e-05
ENSG00000125037	EMC3	3869.69	0.332583	0.0746556	4.45489	8.39e-06	0.000250521
ENSG00000145247	OCIAD2	5856.18	0.332588	0.0657332	5.05966	4.2e-07	1.7e-05
ENSG00000149294	NCAM1	2314.16	0.332838	0.0896982	3.71065	0.000206732	0.00419347
ENSG00000144645	OSBPL10	1173.21	0.333335	0.117242	2.84313	0.00446729	0.0481146
ENSG00000111641	NOP2	1354.53	0.333417	0.109387	3.04806	0.00230323	0.0293369
ENSG00000259207	ITGB3	2589.81	0.333521	0.0895329	3.72513	0.000195218	0.00401613
ENSG00000197063	MAFG	7321.84	0.334605	0.0604695	5.53345	3.14e-08	1.67e-06
ENSG00000173581	CCDC106	1322.85	0.334774	0.11188	2.99227	0.0027691	0.0337546
ENSG00000122783	C7orf49	1225.46	0.336261	0.115951	2.90002	0.00373134	0.0424305
ENSG00000135047	CTSL	19369.5	0.336806	0.0491085	6.8584	6.96e-12	7.04e-10
ENSG00000059728	MXD1	1287.65	0.337088	0.117018	2.88064	0.00396865	0.0441676
ENSG00000175573	C11orf68	1871.69	0.337536	0.0980778	3.44151	0.000578473	0.00981155
ENSG00000132613	MTSS1L	2391.14	0.338816	0.0862538	3.92813	8.56e-05	0.00199394
ENSG00000158158	CNNM4	1570.21	0.33899	0.10704	3.16695	0.00154045	0.0212839
ENSG00000166598	HSP90B1	118459	0.34021	0.0421699	8.06759	7.17e-16	1.38e-13
ENSG00000176994	SMCR8	5341.85	0.341469	0.0640916	5.32782	9.94e-08	4.6e-06
ENSG00000135046	ANXA1	56101.3	0.341632	0.0386196	8.84609	9.06e-19	2.63e-16
ENSG00000104611	SH2D4A	1377.28	0.34166	0.111258	3.07087	0.00213435	0.0277551
ENSG00000169087	HSPBAP1	1320.39	0.342096	0.111504	3.06803	0.00215479	0.0279372
ENSG00000090339	ICAM1	1189.24	0.342284	0.118425	2.89031	0.00384868	0.0432744
ENSG00000135905	DOCK10	4595.52	0.343048	0.0658703	5.20793	1.91e-07	8.25e-06
ENSG00000169213	RAB3B	1381.55	0.344986	0.113159	3.04867	0.00229856	0.0293061
ENSG00000229644	NAMPTP1	8787.82	0.346346	0.109431	3.16497	0.00155101	0.0213892
ENSG00000070081	NUCB2	7682.87	0.34653	0.0552718	6.26957	3.62e-10	2.78e-08
ENSG00000105137	SYDE1	1852.67	0.347243	0.106736	3.25329	0.00114076	0.0166803
ENSG00000154144	TBRG1	3011.84	0.348159	0.0809494	4.30095	1.7e-05	0.000464063
ENSG00000164715	LMTK2	1901.23	0.348821	0.0963494	3.62037	0.00029418	0.00567601
ENSG00000177663	IL17RA	2760.37	0.349733	0.0834397	4.19145	2.77e-05	0.000724496
ENSG00000148498	PARD3	2241.47	0.349739	0.0890766	3.92627	8.63e-05	0.00199871
ENSG00000064393	HIPK2	9272.72	0.350186	0.0624937	5.60354	2.1e-08	1.16e-06
ENSG00000151491	EPS8	4706.63	0.350601	0.0661106	5.30324	1.14e-07	5.17e-06
ENSG00000244405	ETV5	4983.56	0.352325	0.0640251	5.50291	3.74e-08	1.94e-06
ENSG00000177425	PAWR	1205.87	0.35262	0.116068	3.03806	0.00238106	0.030035
ENSG00000102452	NALCN	1092.26	0.35313	0.122355	2.8861	0.00390042	0.0437431
ENSG00000090520	DNAJB11	8779.5	0.355005	0.0563738	6.29733	3.03e-10	2.34e-08
ENSG00000169857	AVEN	1422.32	0.355092	0.111452	3.18604	0.00144233	0.0202599
ENSG00000163738	MTHFD2L	1442.93	0.355677	0.107892	3.2966	0.000978616	0.0148939
ENSG00000136193	SCRN1	10135	0.356159	0.0513154	6.94058	3.9e-12	4.17e-10
ENSG00000177150	FAM210A	3099.73	0.3565	0.0795166	4.48334	7.35e-06	0.000223935
ENSG00000163870	TPRA1	2707.81	0.358693	0.0827355	4.33542	1.45e-05	0.000407194
ENSG00000173575	CHD2	4989.72	0.359469	0.0643804	5.58351	2.36e-08	1.28e-06
ENSG00000177363	LRRN4CL	1629.27	0.360078	0.101229	3.55706	0.000375035	0.00687622
ENSG00000115295	CLIP4	6466.24	0.360652	0.0652829	5.52444	3.31e-08	1.75e-06
ENSG00000227500	SCAMP4	3657.38	0.360698	0.0717506	5.0271	4.98e-07	1.98e-05
ENSG00000176619	LMNB2	6450.22	0.361212	0.0632457	5.71125	1.12e-08	6.44e-07
ENSG00000276045	ORAI1	1155.81	0.361745	0.119523	3.02659	0.0024733	0.030959
ENSG00000176485	PLA2G16	4066.85	0.362015	0.0724892	4.99405	5.91e-07	2.32e-05
ENSG00000044574	HSPA5	475191	0.362127	0.0400802	9.03504	1.64e-19	5.48e-17
ENSG00000181027	FKRP	1396.53	0.363752	0.116472	3.12307	0.00178973	0.0239911
ENSG00000036257	CUL3	4072.8	0.3642	0.0695041	5.23998	1.61e-07	7.12e-06
ENSG00000140931	CMTM3	1426.66	0.364472	0.114506	3.183	0.00145757	0.0203545
ENSG00000198517	MAFK	1829.58	0.367376	0.0980843	3.74551	0.000180027	0.00374496
ENSG00000101294	HM13	19838.4	0.367681	0.0455977	8.06359	7.41e-16	1.4e-13
ENSG00000127481	UBR4	12906.6	0.370705	0.0573869	6.45975	1.05e-10	9e-09
ENSG00000170088	TMEM192	3341.45	0.371142	0.0786959	4.71615	2.4e-06	8.19e-05
ENSG00000140678	ITGAX	1266.56	0.372676	0.124446	2.99469	0.00274727	0.0335198
ENSG00000171307	ZDHHC16	1321.67	0.373472	0.124482	3.00021	0.00269794	0.0331037
ENSG00000126003	PLAGL2	2036.92	0.373521	0.0921477	4.0535	5.05e-05	0.00125116
ENSG00000181019	NQO1	16172.1	0.374025	0.0996717	3.75257	0.000175034	0.0036822
ENSG00000174996	KLC2	3385.51	0.374627	0.0748069	5.00792	5.5e-07	2.17e-05
ENSG00000018625	ATP1A2	3287.61	0.374633	0.0793982	4.71841	2.38e-06	8.14e-05
ENSG00000139266	MARCH9	1475.45	0.375241	0.118563	3.1649	0.00155134	0.0213892
ENSG00000140859	KIFC3	3832.3	0.376654	0.0761761	4.94451	7.63e-07	2.89e-05
ENSG00000143256	PFDN2	4566.47	0.376997	0.0686661	5.49029	4.01e-08	2.05e-06
ENSG00000128564	VGF	1601.16	0.377466	0.11094	3.40245	0.000667857	0.0110966
ENSG00000183671	GPR1	3673.11	0.377558	0.072098	5.23673	1.63e-07	7.17e-06
ENSG00000182378	PLCXD1	1402.9	0.377771	0.108935	3.46787	0.000524606	0.00903888
ENSG00000179918	SEPHS2	18657	0.378363	0.051845	7.29796	2.92e-13	3.76e-11
ENSG00000113758	DBN1	2293.91	0.379518	0.0876649	4.32919	1.5e-05	0.000416207
ENSG00000040487	PQLC2	2321.93	0.380226	0.0914368	4.15835	3.21e-05	0.00082956
ENSG00000109452	INPP4B	957.853	0.38164	0.128597	2.96773	0.00300011	0.0360317
ENSG00000087086	FTL	106213	0.383246	0.0801753	4.78011	1.75e-06	6.24e-05
ENSG00000185344	ATP6V0A2	1868.96	0.384024	0.0978083	3.92629	8.63e-05	0.00199871
ENSG00000129932	DOHH	988.519	0.384697	0.126312	3.04562	0.00232202	0.0294612
ENSG00000189369	GSPT2	1054.52	0.384902	0.128371	2.99836	0.00271439	0.0331496
ENSG00000100116	GCAT	961.453	0.387813	0.131228	2.95527	0.00312398	0.0371094
ENSG00000184347	SLIT3	8040.9	0.389182	0.0566742	6.86699	6.56e-12	6.68e-10
ENSG00000121900	TMEM54	982.276	0.390833	0.126865	3.0807	0.00206517	0.0270714
ENSG00000124588	NQO2	2836.11	0.390917	0.0828596	4.71783	2.38e-06	8.14e-05
ENSG00000178307	TMEM11	1033.89	0.393382	0.135736	2.89815	0.00375372	0.0426108
ENSG00000164535	DAGLB	884.921	0.393426	0.1348	2.91858	0.00351632	0.0404792
ENSG00000133169	BEX1	1723.72	0.395953	0.116303	3.40449	0.000662871	0.0110278
ENSG00000168702	LRP1B	1047.23	0.396686	0.12414	3.19547	0.00139604	0.0198134
ENSG00000271605	MILR1	1753.59	0.396815	0.106929	3.71102	0.000206428	0.00419347
ENSG00000114767	RRP9	1679.26	0.397094	0.113094	3.51119	0.000446113	0.00794897
ENSG00000023839	ABCC2	3883.81	0.398632	0.071603	5.56725	2.59e-08	1.39e-06
ENSG00000102870	ZNF629	1627.21	0.399549	0.102768	3.88787	0.000101126	0.00228991
ENSG00000130204	TOMM40	3624.35	0.399956	0.0731957	5.46421	4.65e-08	2.32e-06
ENSG00000177675	CD163L1	1390.2	0.400556	0.123954	3.2315	0.00123143	0.0177085
ENSG00000143819	EPHX1	3769.34	0.401852	0.0741286	5.42101	5.93e-08	2.88e-06
ENSG00000162772	ATF3	12046.9	0.402811	0.117057	3.44116	0.00057923	0.00981155
ENSG00000131389	SLC6A6	7249.8	0.403035	0.0626737	6.43069	1.27e-10	1.06e-08
ENSG00000142765	SYTL1	987.373	0.403958	0.126896	3.18337	0.00145571	0.0203502
ENSG00000128228	SDF2L1	4398.21	0.404015	0.0674684	5.98821	2.12e-09	1.45e-07
ENSG00000102554	KLF5	1602.8	0.405644	0.109062	3.7194	0.0001997	0.00408258
ENSG00000128965	CHAC1	2963.88	0.406965	0.0849826	4.78881	1.68e-06	6e-05
ENSG00000087074	PPP1R15A	9791.05	0.407794	0.056147	7.26297	3.79e-13	4.8e-11
ENSG00000164823	OSGIN2	7235.67	0.408028	0.0585	6.97483	3.06e-12	3.36e-10
ENSG00000170525	PFKFB3	1465.47	0.408267	0.10652	3.83277	0.000126707	0.00278692
ENSG00000049249	TNFRSF9	1011.93	0.409072	0.138361	2.95655	0.003111	0.0370903
ENSG00000196422	PPP1R26	2364.54	0.409156	0.0951256	4.30122	1.7e-05	0.000464063
ENSG00000126790	L3HYPDH	1265.39	0.410286	0.113972	3.59988	0.000318365	0.00606194
ENSG00000173530	TNFRSF10D	1192.81	0.41138	0.115677	3.55628	0.000376139	0.00688077
ENSG00000145632	PLK2	3591.21	0.411565	0.0748052	5.50182	3.76e-08	1.95e-06
ENSG00000169136	ATF5	5290.17	0.413083	0.0661275	6.24677	4.19e-10	3.14e-08
ENSG00000117394	SLC2A1	5053.1	0.414954	0.0672561	6.16975	6.84e-10	5.04e-08
ENSG00000160469	BRSK1	1096.36	0.415187	0.121061	3.42958	0.000604519	0.0102134
ENSG00000059758	CDK17	844.004	0.415488	0.13784	3.01428	0.00257588	0.0319669
ENSG00000145332	KLHL8	1159.19	0.415524	0.118238	3.5143	0.000440908	0.00786698
ENSG00000152127	MGAT5	4670.06	0.417361	0.067121	6.21805	5.03e-10	3.73e-08
ENSG00000186141	POLR3C	1246	0.419116	0.123495	3.39378	0.000689351	0.0113239
ENSG00000197415	VEPH1	1956.42	0.420298	0.0933057	4.50453	6.65e-06	0.000203189
ENSG00000154734	ADAMTS1	5133.2	0.422212	0.0738307	5.71865	1.07e-08	6.2e-07
ENSG00000115226	FNDC4	1159.21	0.424022	0.11738	3.6124	0.000303378	0.00582763
ENSG00000065802	ASB1	10884.7	0.424044	0.0513564	8.25689	1.5e-16	3.05e-14
ENSG00000110076	NRXN2	2233.92	0.4264	0.0944488	4.51462	6.34e-06	0.000195125
ENSG00000113083	LOX	5640.72	0.427065	0.0660858	6.46228	1.03e-10	8.91e-09
ENSG00000181220	ZNF746	1898.56	0.427566	0.0945427	4.52247	6.11e-06	0.000189815
ENSG00000104825	NFKBIB	1282.32	0.430074	0.113768	3.78027	0.000156656	0.00335511
ENSG00000170779	CDCA4	704.724	0.431135	0.148491	2.90345	0.00369079	0.042092
ENSG00000198855	FICD	2411.08	0.431547	0.0860675	5.01405	5.33e-07	2.11e-05
ENSG00000074181	NOTCH3	2994.15	0.431833	0.0779926	5.53684	3.08e-08	1.65e-06
ENSG00000063438	AHRR	1444.73	0.432884	0.11055	3.91574	9.01e-05	0.00206892
ENSG00000157557	ETS2	2882.98	0.433469	0.0802079	5.40432	6.51e-08	3.13e-06
ENSG00000213190	MLLT11	2663.57	0.433496	0.0839677	5.16265	2.43e-07	1.03e-05
ENSG00000185070	FLRT2	9935.95	0.434102	0.0567737	7.64618	2.07e-14	3.03e-12
ENSG00000236453	AC003092.1	917.253	0.435747	0.132422	3.2906	0.000999754	0.0151625
ENSG00000169429	CXCL8	31015.6	0.440308	0.0510029	8.633	5.98e-18	1.53e-15
ENSG00000105825	TFPI2	8129.6	0.440561	0.0552853	7.96886	1.6e-15	2.82e-13
ENSG00000148154	UGCG	5162.09	0.44145	0.0639709	6.9008	5.17e-12	5.35e-10
ENSG00000050165	DKK3	761.975	0.442686	0.1445	3.06358	0.00218708	0.0282436
ENSG00000123496	IL13RA2	2457.88	0.44274	0.0935081	4.73478	2.19e-06	7.57e-05
ENSG00000171714	ANO5	842.407	0.4435	0.136355	3.25255	0.00114375	0.0166867
ENSG00000150995	ITPR1	13390	0.444062	0.0562457	7.89504	2.9e-15	4.98e-13
ENSG00000012171	SEMA3B	703.74	0.445439	0.157578	2.82678	0.0047019	0.0498187
ENSG00000160917	CPSF4	1826.51	0.446653	0.0965812	4.62464	3.75e-06	0.00012236
ENSG00000147614	ATP6V0D2	6513.13	0.45296	0.0691528	6.55013	5.75e-11	5.17e-09
ENSG00000138134	STAMBPL1	630.784	0.453102	0.158498	2.85871	0.00425361	0.0461947
ENSG00000103160	HSDL1	3845.67	0.453667	0.0718546	6.31368	2.72e-10	2.12e-08
ENSG00000171067	C11orf24	2110.24	0.453875	0.0917056	4.94926	7.45e-07	2.84e-05
ENSG00000171621	SPSB1	3134.95	0.455401	0.0783323	5.8137	6.11e-09	3.72e-07
ENSG00000198853	RUSC2	3505.05	0.456804	0.0730783	6.25088	4.08e-10	3.09e-08
ENSG00000235162	C12orf75	1217.49	0.458155	0.114718	3.99376	6.5e-05	0.00157084
ENSG00000165626	BEND7	1214.16	0.458477	0.120825	3.79457	0.000147898	0.0032034
ENSG00000001084	GCLC	7047.37	0.460011	0.0647962	7.09935	1.25e-12	1.46e-10
ENSG00000069431	ABCC9	875.14	0.461934	0.139729	3.30592	0.000946651	0.014509
ENSG00000185262	UBALD2	1360.57	0.46215	0.12337	3.74606	0.000179637	0.00374496
ENSG00000151929	BAG3	2968.11	0.462331	0.0797004	5.80087	6.6e-09	4e-07
ENSG00000231290	APCDD1L-AS1	1074.16	0.463555	0.123161	3.7638	0.00016735	0.00353768
ENSG00000170425	ADORA2B	2132.09	0.464327	0.0974515	4.7647	1.89e-06	6.61e-05
ENSG00000197081	IGF2R	48578.5	0.464488	0.0485718	9.56292	1.14e-21	4.67e-19
ENSG00000184205	TSPYL2	1014.26	0.466234	0.129622	3.59688	0.000322059	0.00610554
ENSG00000138166	DUSP5	1834.72	0.466428	0.0981666	4.75139	2.02e-06	7.01e-05
ENSG00000141076	UTP4	861.324	0.468694	0.135718	3.45345	0.000553462	0.00946108
ENSG00000170396	ZNF804A	597.276	0.475095	0.167693	2.83311	0.00460969	0.0491612
ENSG00000198074	AKR1B10	697.938	0.476368	0.151056	3.15359	0.00161276	0.0220815
ENSG00000119771	KLHL29	2055.81	0.47859	0.0950072	5.03741	4.72e-07	1.9e-05
ENSG00000108846	ABCC3	1826.26	0.478979	0.097069	4.93442	8.04e-07	3e-05
ENSG00000068383	INPP5A	728.213	0.482931	0.145722	3.31406	0.00091951	0.0141814
ENSG00000111321	LTBR	1223.75	0.483472	0.123813	3.90486	9.43e-05	0.00215362
ENSG00000224032	EPB41L4A-AS1	824.143	0.483646	0.140513	3.442	0.000577438	0.00981155
ENSG00000101577	LPIN2	3979.36	0.484956	0.0695324	6.97453	3.07e-12	3.36e-10
ENSG00000136167	LCP1	796.266	0.488918	0.148138	3.30042	0.00096539	0.0147531
ENSG00000162595	DIRAS3	742.062	0.49082	0.151788	3.23359	0.00122247	0.0176184
ENSG00000186907	RTN4RL2	581.378	0.491443	0.16369	3.00229	0.00267961	0.0329548
ENSG00000183696	UPP1	7343.78	0.493631	0.0606438	8.13984	3.96e-16	7.71e-14
ENSG00000087842	PIR	2093.4	0.493795	0.0907288	5.44254	5.25e-08	2.58e-06
ENSG00000181472	ZBTB2	1426.91	0.494348	0.109488	4.5151	6.33e-06	0.000195125
ENSG00000031003	FAM13B	1502.82	0.495374	0.104482	4.74122	2.12e-06	7.35e-05
ENSG00000116183	PAPPA2	6020.85	0.495638	0.0600499	8.25377	1.53e-16	3.08e-14
ENSG00000092820	EZR	1780.95	0.496065	0.10045	4.93843	7.88e-07	2.96e-05
ENSG00000196182	STK40	4611.98	0.498629	0.067521	7.3848	1.53e-13	2.05e-11
ENSG00000120217	CD274	658.473	0.500708	0.157719	3.17467	0.00150006	0.0208141
ENSG00000186591	UBE2H	25915.1	0.500861	0.0477738	10.484	1.02e-25	6.07e-23
ENSG00000121281	ADCY7	1149.83	0.503808	0.118588	4.24838	2.15e-05	0.000577872
ENSG00000189060	H1F0	8119.26	0.505841	0.0562696	8.98959	2.48e-19	7.89e-17
ENSG00000162512	SDC3	1446.58	0.508776	0.106453	4.77937	1.76e-06	6.25e-05
ENSG00000151640	DPYSL4	654.853	0.511328	0.166359	3.07364	0.00211466	0.0276092
ENSG00000151694	ADAM17	4395.76	0.517984	0.0669663	7.735	1.03e-14	1.59e-12
ENSG00000104687	GSR	8102.63	0.519074	0.0666061	7.79319	6.53e-15	1.04e-12
ENSG00000139269	INHBE	1808.44	0.520865	0.101544	5.12948	2.91e-07	1.21e-05
ENSG00000028277	POU2F2	3792.3	0.526241	0.0790871	6.65394	2.85e-11	2.68e-09
ENSG00000161243	FBXO27	617.394	0.526886	0.161336	3.26577	0.00109166	0.016254
ENSG00000168003	SLC3A2	84305.2	0.526934	0.089973	5.85658	4.73e-09	3.02e-07
ENSG00000178381	ZFAND2A	1465.59	0.527379	0.118596	4.44683	8.71e-06	0.000258326
ENSG00000132840	BHMT2	1583	0.529364	0.104038	5.0882	3.61e-07	1.48e-05
ENSG00000123342	MMP19	700.826	0.531037	0.156324	3.39704	0.000681197	0.0112557
ENSG00000107338	SHB	630.478	0.531252	0.158267	3.35668	0.000788842	0.0125781
ENSG00000240694	PNMA2	2904.39	0.535591	0.0816855	6.55675	5.5e-11	4.98e-09
ENSG00000113739	STC2	26289	0.541096	0.0970531	5.57526	2.47e-08	1.34e-06
ENSG00000006327	TNFRSF12A	2638.1	0.542109	0.0992227	5.46356	4.67e-08	2.32e-06
ENSG00000213462	ERV3-1	2199.79	0.543981	0.0889645	6.11458	9.68e-10	7.01e-08
ENSG00000109814	UGDH	3131.63	0.545908	0.0807617	6.75949	1.38e-11	1.35e-09
ENSG00000198113	TOR4A	515.27	0.548198	0.174419	3.14299	0.00167232	0.0225798
ENSG00000169116	PARM1	1377.66	0.553373	0.121773	4.5443	5.51e-06	0.000173645
ENSG00000125538	IL1B	2898.55	0.562166	0.0975649	5.76196	8.31e-09	4.88e-07
ENSG00000065600	TMEM206	1126.93	0.562233	0.123146	4.5656	4.98e-06	0.000158447
ENSG00000108179	PPIF	4231.84	0.564082	0.0769207	7.33329	2.25e-13	2.93e-11
ENSG00000102226	USP11	2478.8	0.564295	0.0847216	6.66058	2.73e-11	2.58e-09
ENSG00000151012	SLC7A11	19094.4	0.565508	0.053577	10.5551	4.81e-26	3.14e-23
ENSG00000134874	DZIP1	1171.7	0.568593	0.118067	4.81583	1.47e-06	5.27e-05
ENSG00000116675	DNAJC6	2152.95	0.568817	0.097566	5.83008	5.54e-09	3.42e-07
ENSG00000153233	PTPRR	453.974	0.569872	0.195275	2.91831	0.00351939	0.0404792
ENSG00000198814	GK	811.69	0.571628	0.138293	4.13346	3.57e-05	0.000905006
ENSG00000185022	MAFF	6284.17	0.575639	0.0603132	9.54416	1.37e-21	5.42e-19
ENSG00000104177	MYEF2	929.132	0.575641	0.131828	4.36662	1.26e-05	0.000358573
ENSG00000250746	AC105250.1	533.889	0.575705	0.177615	3.24131	0.00118983	0.017186
ENSG00000138829	FBN2	1192.18	0.581814	0.119779	4.85739	1.19e-06	4.3e-05
ENSG00000136960	ENPP2	2741.4	0.582936	0.0821531	7.09573	1.29e-12	1.49e-10
ENSG00000188070	C11orf95	663.172	0.583425	0.155608	3.74932	0.000177314	0.0037122
ENSG00000197122	SRC	2735.92	0.583503	0.0827447	7.05184	1.77e-12	1.99e-10
ENSG00000127948	POR	9676.57	0.58385	0.0594509	9.82072	9.17e-23	4.12e-20
ENSG00000244321	LINC01326	434.192	0.584795	0.20451	2.85949	0.00424319	0.0461657
ENSG00000187720	THSD4	1522.9	0.593992	0.108657	5.4667	4.58e-08	2.3e-06
ENSG00000198431	TXNRD1	63526	0.59408	0.0457719	12.9791	1.61e-38	2.1e-35
ENSG00000172965	MIR4435-2HG	865.846	0.598571	0.135931	4.40351	1.07e-05	0.000306808
ENSG00000235823	OLMALINC	897.858	0.600987	0.138232	4.34766	1.38e-05	0.000387618
ENSG00000161011	SQSTM1	104401	0.602288	0.0434639	13.8572	1.15e-43	3e-40
ENSG00000178401	DNAJC22	439.076	0.605675	0.186014	3.25607	0.00112965	0.0166487
ENSG00000117308	GALE	1981.48	0.607658	0.0942845	6.44495	1.16e-10	9.79e-09
ENSG00000105613	MAST1	643.258	0.608467	0.170584	3.56696	0.000361141	0.00668568
ENSG00000179046	TRIML2	366.318	0.608803	0.208483	2.92015	0.00349859	0.0403824
ENSG00000176170	SPHK1	3512.57	0.61889	0.0731063	8.46562	2.55e-17	5.63e-15
ENSG00000253250	C8orf88	538.165	0.63216	0.179245	3.52679	0.000420624	0.00756718
ENSG00000137309	HMGA1	16784.5	0.633962	0.0473689	13.3835	7.55e-41	1.41e-37
ENSG00000021645	NRXN3	910.648	0.642257	0.138178	4.64803	3.35e-06	0.000110941
ENSG00000211584	SLC48A1	1916.59	0.645156	0.100857	6.39676	1.59e-10	1.28e-08
ENSG00000067177	PHKA1	517.075	0.646323	0.174142	3.71148	0.000206052	0.00419273
ENSG00000228626	AC245100.3	465.108	0.647093	0.182471	3.54627	0.00039073	0.00709791
ENSG00000143622	RIT1	1769.55	0.64771	0.100553	6.44145	1.18e-10	9.96e-09
ENSG00000091136	LAMB1	6066.05	0.648533	0.0605362	10.7132	8.83e-27	6.4e-24
ENSG00000142627	EPHA2	458.156	0.650203	0.18608	3.49421	0.000475472	0.00832427
ENSG00000124882	EREG	13517.4	0.650993	0.0482381	13.4954	1.66e-41	3.62e-38
ENSG00000129474	AJUBA	1282.39	0.652559	0.113831	5.73268	9.89e-09	5.73e-07
ENSG00000221955	SLC12A8	341.14	0.655222	0.213262	3.07238	0.00212359	0.0276427
ENSG00000161179	YDJC	420.718	0.661115	0.197091	3.35436	0.000795478	0.0126684
ENSG00000180035	ZNF48	322.935	0.661963	0.219316	3.01831	0.00254189	0.0316656
ENSG00000163735	CXCL5	355.474	0.663421	0.211748	3.13306	0.00172991	0.0232611
ENSG00000059145	UNKL	610.939	0.672665	0.163948	4.10292	4.08e-05	0.00102134
ENSG00000130513	GDF15	43787.8	0.680999	0.0427627	15.9251	4.24e-57	1.85e-53
ENSG00000108448	TRIM16L	4239.59	0.686815	0.155869	4.40635	1.05e-05	0.000305388
ENSG00000169297	NR0B1	3629.41	0.688551	0.080121	8.59389	8.41e-18	2.11e-15
ENSG00000106853	PTGR1	4778.81	0.689238	0.0701354	9.82726	8.59e-23	4e-20
ENSG00000105376	ICAM5	432.26	0.693778	0.21045	3.29664	0.000978505	0.0148939
ENSG00000124225	PMEPA1	374.227	0.695879	0.214267	3.24771	0.00116337	0.0168714
ENSG00000158887	MPZ	533.553	0.700719	0.184756	3.79267	0.000149037	0.00321304
ENSG00000232956	SNHG15	446.471	0.7042	0.188061	3.74453	0.000180733	0.00374815
ENSG00000099625	CBARP	541.402	0.704766	0.175333	4.01959	5.83e-05	0.00141604
ENSG00000023909	GCLM	5234	0.707626	0.0685819	10.318	5.85e-25	3.31e-22
ENSG00000151320	AKAP6	254.072	0.711931	0.247113	2.88099	0.00396424	0.0441676
ENSG00000258791	LINC00520	389.982	0.712213	0.206184	3.45426	0.000551809	0.0094452
ENSG00000221926	TRIM16	2606.44	0.714586	0.0961058	7.43541	1.04e-13	1.43e-11
ENSG00000137473	TTC29	317.503	0.714651	0.227242	3.14489	0.00166148	0.0224567
ENSG00000102393	GLA	1453.17	0.716993	0.108322	6.61911	3.61e-11	3.3e-09
ENSG00000164620	RELL2	485.432	0.717636	0.179898	3.98912	6.63e-05	0.00159592
ENSG00000102032	RENBP	1607.02	0.717899	0.110325	6.50714	7.66e-11	6.7e-09
ENSG00000188191	PRKAR1B	292.534	0.721349	0.229252	3.14653	0.0016522	0.0223827
ENSG00000023608	SNAPC1	1467.96	0.728269	0.111619	6.52457	6.82e-11	6.05e-09
ENSG00000161040	FBXL13	1158.45	0.731713	0.126427	5.78763	7.14e-09	4.29e-07
ENSG00000137491	SLCO2B1	896.501	0.733937	0.134646	5.45086	5.01e-08	2.48e-06
ENSG00000129946	SHC2	323.452	0.739321	0.218855	3.37812	0.000729824	0.011723
ENSG00000164185	ZNF474	379.143	0.74701	0.220293	3.39098	0.000696432	0.0114259
ENSG00000262001	DLGAP1-AS2	1193.86	0.748093	0.123224	6.071	1.27e-09	9.11e-08
ENSG00000198363	ASPH	79119.8	0.752228	0.0423577	17.7589	1.47e-70	9.58e-67
ENSG00000144655	CSRNP1	351.976	0.75611	0.210841	3.58617	0.000335572	0.00631582
ENSG00000134152	KATNBL1	1822.3	0.757996	0.0969371	7.81946	5.3e-15	8.65e-13
ENSG00000162892	IL24	237.105	0.764253	0.251946	3.0334	0.00241815	0.0303314
ENSG00000136068	FLNB	13736.7	0.768311	0.101005	7.60663	2.81e-14	4.03e-12
ENSG00000233452	STXBP5-AS1	312.568	0.774375	0.223422	3.46597	0.000528325	0.00909096
ENSG00000188766	SPRED3	675.579	0.77976	0.153152	5.0914	3.55e-07	1.46e-05
ENSG00000163216	SPRR2D	1838.53	0.784741	0.104033	7.54322	4.58e-14	6.43e-12
ENSG00000144821	MYH15	269.715	0.785758	0.248341	3.16403	0.001556	0.0214307
ENSG00000124749	COL21A1	226.059	0.792269	0.25874	3.06203	0.00219839	0.0283056
ENSG00000149781	FERMT3	1720.23	0.812759	0.100922	8.05332	8.06e-16	1.5e-13
ENSG00000157510	AFAP1L1	393.803	0.812799	0.200692	4.04998	5.12e-05	0.00126533
ENSG00000187134	AKR1C1	5127.43	0.825146	0.0721996	11.4287	3.01e-30	2.8e-27
ENSG00000198478	SH3BGRL2	279.745	0.826866	0.246727	3.35134	0.000804218	0.0127764
ENSG00000122254	HS3ST2	194.685	0.835606	0.274436	3.04481	0.00232826	0.0295116
ENSG00000149150	SLC43A1	378.411	0.835716	0.201423	4.14907	3.34e-05	0.000857114
ENSG00000110675	ELMOD1	263.612	0.837581	0.24535	3.41382	0.000640594	0.0106982
ENSG00000171658	NMRAL2P	708.402	0.840898	0.156861	5.36079	8.29e-08	3.9e-06
ENSG00000110492	MDK	461.907	0.842415	0.194431	4.33273	1.47e-05	0.000411323
ENSG00000091583	APOH	463.702	0.849022	0.190739	4.45121	8.54e-06	0.000254267
ENSG00000179242	CDH4	188.323	0.851991	0.285257	2.98675	0.00281958	0.0341773
ENSG00000175832	ETV4	596.47	0.852744	0.16406	5.19775	2.02e-07	8.65e-06
ENSG00000113070	HBEGF	420.528	0.861119	0.195237	4.41064	1.03e-05	0.000300065
ENSG00000012124	CD22	745.718	0.867187	0.144547	5.99934	1.98e-09	1.36e-07
ENSG00000156510	HKDC1	2421.22	0.867526	0.0879662	9.86204	6.08e-23	3.05e-20
ENSG00000114270	COL7A1	7064.7	0.86755	0.0651384	13.3186	1.81e-40	2.94e-37
ENSG00000101210	EEF1A2	333.03	0.879392	0.235036	3.74151	0.000182917	0.00378095
ENSG00000167767	KRT80	4356.8	0.913249	0.0749343	12.1873	3.63e-34	3.95e-31
ENSG00000175592	FOSL1	4271.09	0.915533	0.0691799	13.2341	5.58e-40	8.08e-37
ENSG00000134259	NGF	1178.76	0.916091	0.117307	7.80934	5.75e-15	9.26e-13
ENSG00000142494	SLC47A1	153.476	0.934517	0.307326	3.0408	0.00235951	0.0298497
ENSG00000214814	FER1L6	375.661	0.965466	0.202102	4.77711	1.78e-06	6.25e-05
ENSG00000243742	RPLP0P2	1819.12	0.967355	0.0986519	9.80574	1.06e-22	4.62e-20
ENSG00000189223	PAX8-AS1	1135.88	0.969925	0.121683	7.97092	1.57e-15	2.81e-13
ENSG00000271303	SRXN1	1417.33	0.989302	0.112065	8.8279	1.07e-18	3.02e-16
ENSG00000224321	RPL12P14	445.124	0.992517	0.190057	5.22221	1.77e-07	7.66e-06
ENSG00000140961	OSGIN1	4293.01	1.00632	0.080342	12.5254	5.42e-36	6.43e-33
ENSG00000125618	PAX8	635.017	1.01044	0.157023	6.43499	1.23e-10	1.03e-08
ENSG00000005471	ABCB4	199.608	1.01359	0.273019	3.71254	0.000205192	0.0041883
ENSG00000102445	RUBCNL	132.412	1.03946	0.34851	2.98257	0.00285837	0.0345842
ENSG00000174945	AMZ1	185.025	1.04908	0.303981	3.45113	0.000558239	0.00953025
ENSG00000100292	HMOX1	43774	1.05768	0.0964752	10.9632	5.74e-28	4.68e-25
ENSG00000164220	F2RL2	532.426	1.07239	0.172089	6.23164	4.62e-10	3.44e-08
ENSG00000170381	SEMA3E	140.179	1.07264	0.341839	3.13785	0.00170192	0.0229084
ENSG00000178105	DDX10	1843.11	1.08055	0.0979769	11.0287	2.78e-28	2.42e-25
ENSG00000092929	UNC13D	754.04	1.08713	0.14898	7.29718	2.94e-13	3.76e-11
ENSG00000128604	IRF5	685.677	1.12455	0.157209	7.15317	8.48e-13	1.01e-10
ENSG00000230825	AC005532.1	141.646	1.1512	0.360484	3.19348	0.00140569	0.0198639
ENSG00000189410	SH2D5	437.086	1.15931	0.196755	5.89216	3.81e-09	2.5e-07
ENSG00000248323	LUCAT1	376.09	1.17221	0.214263	5.4709	4.48e-08	2.25e-06
ENSG00000138100	TRIM54	100.986	1.18585	0.405788	2.92233	0.0034742	0.0401912
ENSG00000092295	TGM1	159.45	1.22487	0.306936	3.99063	6.59e-05	0.00158875
ENSG00000137571	SLCO5A1	95.4166	1.24956	0.400469	3.12024	0.00180701	0.0241484
ENSG00000161896	IP6K3	133.437	1.25326	0.340605	3.6795	0.000233695	0.00464647
ENSG00000276886	GREM1	81.0946	1.25561	0.437378	2.87076	0.00409481	0.0449567
ENSG00000217801	AL390719.1	773.444	1.26005	0.154232	8.1698	3.09e-16	6.1e-14
ENSG00000095752	IL11	483.122	1.26926	0.200944	6.31648	2.68e-10	2.09e-08
ENSG00000099139	PCSK5	319.016	1.28854	0.220705	5.83829	5.27e-09	3.29e-07
ENSG00000104723	TUSC3	292.438	1.29394	0.246825	5.24232	1.59e-07	7.06e-06
ENSG00000197587	DMBX1	94.9782	1.30681	0.403353	3.23986	0.00119589	0.0172544
ENSG00000273143	AL355512.1	71.955	1.33184	0.454806	2.92837	0.00340749	0.0394706
ENSG00000165521	EML5	84.9097	1.34575	0.4225	3.1852	0.00144652	0.0202871
ENSG00000215267	AKR1C7P	80.7589	1.39814	0.429832	3.25277	0.00114287	0.0166867
ENSG00000173110	HSPA6	1205.07	1.40459	0.234919	5.97903	2.24e-09	1.52e-07
ENSG00000107954	NEURL1	90.9661	1.42708	0.427054	3.3417	0.000832683	0.0131168
ENSG00000228063	LYPLAL1-AS1	70.6742	1.46834	0.500625	2.93301	0.00335698	0.0390938
ENSG00000134548	SPX	327.373	1.49477	0.217452	6.87401	6.24e-12	6.41e-10
ENSG00000136490	LIMD2	86.7224	1.49954	0.429643	3.4902	0.00048265	0.00840482
ENSG00000227398	KIF9-AS1	55.1189	1.50422	0.528293	2.84731	0.00440902	0.0476839
ENSG00000110944	IL23A	99.3353	1.52129	0.41857	3.6345	0.000278521	0.00541394
ENSG00000179603	GRM8	124.434	1.52734	0.365954	4.17358	3e-05	0.000777511
ENSG00000073150	PANX2	165.207	1.55638	0.34524	4.5081	6.54e-06	0.000200742
ENSG00000091129	NRCAM	207.144	1.60186	0.292251	5.4811	4.23e-08	2.15e-06
ENSG00000230882	AC005077.4	596.103	1.67973	0.1677	10.0163	1.29e-23	6.75e-21
ENSG00000130203	APOE	200.875	2.08835	0.279897	7.46116	8.58e-14	1.19e-11
ENSG00000171812	COL8A2	43.5407	2.22903	0.681558	3.2705	0.00107359	0.0160399
ENSG00000173267	SNCG	50.5441	2.43293	0.659421	3.68949	0.000224705	0.00450896
