# Supplementary material for: Tumor suppressor Par-4 activates autophagy-dependent ferroptosis
Source: Commun Biol. 2024 Jun 17;7:732. doi: 10.1038/s42003-024-06430-z (PMC11183062; doi:10.1038/s42003-024-06430-z)
Supplement: Supplementary file 5 — Supplementary Data 2 [file 42003_2024_6430_MOESM5_ESM.xlsx]

## Sheet: Fig.1c
		Related to Fig.1c qRT-PCR
		EXP 1								EXP 2								EXP 3
		Par-4	Ct mean value		∆ct	∆∆ct = (Exp∆ct - Con_∆ct)		2(∆∆ct)		Par-4	Ct mean value		∆ct	∆∆ct = (Exp∆ct - Con_∆ct)		2(∆∆ct)		Par-4	Ct mean value		∆ct	∆∆ct = (Exp∆ct - Con_∆ct)		2(∆∆ct)
		Groups	Target Par-4 (ct)	Ref 1 GAPDH RNA(ct)	Target-ref.			Fold change		Groups	Target Par-4 (ct)	Ref 1 GAPDH RNA(ct)	Target-ref.			Fold change		Groups	Target Par-4 (ct)	Ref 1 GAPDH RNA(ct)	Target-ref.			Fold change
		0 hr	43.69	40.75	2.94	0		1		0 hr	42.4	33.88	8.52	0		1		0 hr	44.91	41.37	3.54	0		1
		12 hr	41.86	40.17	1.69	-1.25		2.37841		12 hr	41.21	34.285	6.925	-1.595		3.02095		12 hr	41.18	39.63	1.55	-1.99		3.97237
		Par-4	Ct mean value		∆ct	∆∆ct = (Exp∆ct - Con_∆ct)		2(∆∆ct)		Par-4	Ct mean value		∆ct	∆∆ct = (Exp∆ct - Con_∆ct)		2(∆∆ct)		Par-4	Ct mean value		∆ct	∆∆ct = (Exp∆ct - Con_∆ct)		2(∆∆ct)
		Groups	Target Par-4 (ct)	Ref 1 GAPDH RNA(ct)	Target-ref.			Fold change		Groups	Target Par-4 (ct)	Ref 1 GAPDH RNA(ct)	Target-ref.			Fold change		Groups	Target Par-4 (ct)	Ref 1 GAPDH RNA(ct)	Target-ref.			Fold change
		0 hr	43.69	40.75	2.94	0		1		0 hr	42.4	33.88	8.52	0		1		0 hr	44.91	41.37	3.54	0		1
		24 hr	42.12	40.98	1.14	-1.8		3.4822		24 hr	41.655	34.645	7.01	-1.51		2.8481		24 hr	42.36	40.77	1.59	-1.95		3.86375
											U87MG
											Time (h)	Exp 1	Exp 2	Exp 3
											0	1	1	1
											12	2.37841	3.02095	3.97237
											24	3.4822	2.8481	3.86375

## Sheet: Fi.1d
								Fig. 1d U87MG Dose/RSL3-Exp 1						Fig. 1d U87MG Dose/RSL3-Exp 2						Fig. 1d U87MG Dose/RSL3-Exp 3
									Par-4	Actin	Ratio	Fold			Par-4	Actin	Ratio	Fold			Par-4	Actin	Ratio	Fold
								0	22300	55500	0.401802	1		0	8600	39900	0.215539	1		0	10800	33100	0.326284	1
								1	29500	57300	0.514834	1.28131		1	21300	41200	0.51699	2.39859		1	22200	33400	0.664671	2.03709
								2	35500	51500	0.68932	1.71557		2	25600	37000	0.691892	3.21006		2	32200	33200	0.96988	2.9725
								Fig. 1d U87MG Time/RSL3-Exp 1						Fig. 1d U87MG Time/RSL3-Exp 2						Fig. 1d U87MG Time/RSL3-Exp 3
								Time (hr)	Par-4	Actin	Ratio	Fold		Time (hr)	Par-4	Actin	Ratio	Fold		Time (hr)	Par-4	Actin	Ratio	Fold
								0	9480	21500	0.44093	1		0	6980	29500	0.23661	1		0	7300	22700	0.321586	1
								1	18600	21400	0.869159	1.97119		1	13500	29400	0.459184	1.94068		1	14200	31500	0.450794	1.40178
								3	20900	21800	0.958716	2.1743		3	15200	29900	0.508361	2.14852		3	16000	26100	0.613027	1.90626
								6	25600	23600	1.08475	2.46013		6	18600	32400	0.574074	2.42624		6	19500	23400	0.833333	2.59132
								12	23300	21100	1.10427	2.5044		12	16900	28900	0.584775	2.47147		12	17800	24800	0.717742	2.23188
								24	31000	19700	1.5736	3.56883		24	22500	27000	0.833333	3.52197		24	23600	23700	0.995781	3.09647

## Sheet: Fig.1e
										Fig.1e A172 Dose/RSL3-Exp 1						Fig.1e A172 Dose/RSL3-Exp 2						Fig.1e A172 Dose/RSL3-Exp 3
										Dose	Par-4	Actin	Ratio	Fold		Dose	Par-4	Actin	Ratio	Fold		Dose	Par-4	Actin	Ratio	Fold
										0	6470	43300	0.149423	1		0	8330	31100	0.267846	1		0	8290	31900	0.259875	1
										0.5	17800	38200	0.465969	3.11846		0.5	12900	27500	0.469091	1.75135		0.5	17600	28200	0.624113	2.40159
										1	32900	35000	0.94	6.29088		1	23000	25200	0.912698	3.40755		1	30400	25900	1.17375	4.51658
										2	87500	41400	2.11353	14.1446		2	88300	29800	2.96309	11.0627		2	64800	30600	2.11765	8.14873
										Fig.1e A172 Time/RSL3-Exp 1						Fig.1e A172 Time/RSL3-Exp 2						Fig.1e A172 Time/RSL3-Exp 3
										Time (min)	Par-4	Actin	Ratio	Fold		Time (min)	Par-4	Actin	Ratio	Fold		Time (min)	Par-4	Actin	Ratio	Fold
										0	20800	36000	0.577778	1		0	12100	25800	0.468992	1		0	11320	26500	0.42717	1
										30	19550	33300	0.587087	1.01611		30	7210	23900	0.301674	0.643238		30	13140	24500	0.536327	1.25553
										60	24800	36600	0.677596	1.17276		60	18000	26300	0.684411	1.45932		60	18400	26900	0.684015	1.60127
										90	33900	32900	1.0304	1.78338		90	24600	23600	1.04237	2.22258		90	25100	24200	1.03719	2.42805
										120	33100	32000	1.03438	1.79026		120	23900	22900	1.04367	2.22534		120	24500	23500	1.04255	2.44061
										180	30800	31900	0.965517	1.67109		180	22300	22900	0.973799	2.07637		180	22800	23400	0.974359	2.28096

## Sheet: Fig.1f
		Related to Fig.1f qRT-PCR
		EXP 1								EXP 2								EXP 3
		Par-4	Ct mean value		∆ct	∆∆ct = (Exp∆ct - Con_∆ct)		2(∆∆ct)		Par-4	Ct mean value		∆ct	∆∆ct = (Exp∆ct - Con_∆ct)		2(∆∆ct)		Par-4	Ct mean value		∆ct	∆∆ct = (Exp∆ct - Con_∆ct)		2(∆∆ct)
		Groups	Target Par-4 (ct)	Ref 1 GAPDH RNA(ct)	Target-ref.			Fold change		Groups	Target Par-4 (ct)	Ref 1 GAPDH RNA(ct)	Target-ref.			Fold change		Groups	Target Par-4 (ct)	Ref 1 GAPDH RNA(ct)	Target-ref.			Fold change
		0 hr	43.62	43.74	-0.12	0		1		0 hr	43.42	43.1	0.32	0		1		0 hr	43.42	43.1	0.32	0		1
		12 hr	41.64	44.09	-2.45	-2.33		5.02805		12 hr	42.15	44.98	-2.83	-3.15		8.87656		12 hr	41.18	42.56	-1.38	-1.7		3.24901
		Par-4	Ct mean value		∆ct	∆∆ct = (Exp∆ct - Con_∆ct)		2(∆∆ct)		Par-4	Ct mean value		∆ct	∆∆ct = (Exp∆ct - Con_∆ct)		2(∆∆ct)		Par-4	Ct mean value		∆ct	∆∆ct = (Exp∆ct - Con_∆ct)		2(∆∆ct)
		Groups	Target Par-4 (ct)	Ref 1 GAPDH RNA(ct)	Target-ref.			Fold change		Groups	Target Par-4 (ct)	Ref 1 GAPDH RNA(ct)	Target-ref.			Fold change		Groups	Target Par-4 (ct)	Ref 1 GAPDH RNA(ct)	Target-ref.			Fold change
		0 hr	43.62	43.74	-0.12	0		1		0 hr	43.42	43.1	0.32	0		1		0 hr	43.3	41.7	1.6	0		1
		24 hr	41.03	44.29	-3.26	-3.14		8.81524		24 hr	41.04	44.58	-3.54	-3.86		14.5203		24 hr	41.91	43.74	-1.83	-3.43		10.7779
											A172
											Time (h)	Exp 1	Exp 2	Exp 3
											0	1	1	1
											12	5.02805	8.87656	3.24901
											24	8.81524	14.5203	10.7779

## Sheet: Fig.1g
									Fig. 1g A172 Dose/ERASTIN-Exp 1						Fig. 1g A172 Dose/ERASTIN-Exp 2						Fig. 1g A172 Dose/ERASTIN-Exp 3
									Dose	Par-4	Actin	Ratio	Fold		Dose	Par-4	Actin	Ratio	Fold		Dose	Par-4	Actin	Ratio	Fold
									0	7870	33100	0.237764	1		0	5900	23800	0.247899	1		0	7500	24300	0.308642	1
									5	21100	34200	0.616959	2.59483		5	15200	24600	0.617886	2.49249		5	15500	25200	0.615079	1.99286
									10	22800	33800	0.674556	2.83708		10	16400	24300	0.674897	2.72247		10	16800	24900	0.674699	2.18602
									15	27100	33700	0.804154	3.38215		15	19500	24200	0.805785	3.25046		15	20000	24800	0.806452	2.6129
									Fig.1g A172 Time/Erastin-Exp 1						Fig.1g A172 Time/Erastin-Exp 2						Fig.1g A172 Time/Erastin-Exp 3
									Time (hr)	Par-4	Actin	Ratio	Fold		Time (hr)	Par-4	Actin	Ratio	Fold		Time (hr)	Par-4	Actin	Ratio	Fold
									0	12600	25100	0.501992	1		0	8020	18000	0.445556	1		0	7430	18400	0.403804	1
									1	19400	25300	0.766798	1.52751		1	13900	18100	0.767956	1.72359		1	14200	18500	0.767568	1.90084
									3	17900	23700	0.755274	1.50455		3	12800	17000	0.752941	1.68989		3	13100	17400	0.752874	1.86445
									6	17700	27600	0.641304	1.27752		6	12700	19800	0.641414	1.43958		6	13000	20300	0.640394	1.5859
									12	18300	25500	0.717647	1.4296		12	13200	18300	0.721311	1.6189		12	13400	18700	0.716578	1.77457
									24	25200	24400	1.03279	2.05738		24	18000	17500	1.02857	2.30851		24	18400	17800	1.03371	2.55992
									48	27800	27600	1.00725	2.0065		48	19900	19400	1.02577	2.30223		48	21800	20600	1.05825	2.62071

## Sheet: Fig.1h
									Fig.1h A172/Fer-1 and Lip-1 and RSL3/Exp 1						Fig.1h A172/Fer-1 and Lip-1 and RSL3/Exp 2						Fig.1h A172/Fer-1 and Lip-1 and RSL3/Exp 3
										Par-4	Actin	Ratio	Fold			Par-4	Actin	Ratio	Fold			Par-4	Actin	Ratio	Fold
									Ctrl	14100	33500	0.420896	1		Ctrl	13100	31200	0.419872	1		Ctrl	9820	23100	0.425108	1
									RSL3	17800	34000	0.523529	1.24385		RSL3	19600	31700	0.618297	1.47258		RSL3	16300	23500	0.693617	1.63162
									RSL3+Fer-1	12200	27500	0.443636	1.05403		RSL3+Fer-1	11300	25600	0.441406	1.05129		RSL3+Fer-1	8530	19000	0.448947	1.05608
									Fer-1	14600	29600	0.493243	1.17189		Fer-1	13600	27600	0.492754	1.17358		Fer-1	10100	20400	0.495098	1.16464
									RSL3+Lip-1	10500	32500	0.323077	0.767594		RSL3+Lip-1	9710	30300	0.320462	0.763238		RSL3+Lip-1	9330	22400	0.416518	0.979793
									Lip-1	3890	30500	0.127541	0.303023		Lip-1	3590	28400	0.126408	0.301064		Lip-1	5830	21000	0.277619	0.653055

## Sheet: Fig.2a
							Fig.2a U87MG/Par-4-shRNA/RSL3/Exp-1
								GPX4	Actin	Ratio	Fold
							shRNAcont	15200	18800	0.808511	1
							shRNAcont+RSL3	10800	19100	0.565445	0.699366
							Par-4-shRNA	19800	19800	1	1.23684
							Par-4-shRNA+RSL3	16300	17700	0.920904	1.13901
							Fig.2a U87MG/Par-4-shRNA/RSL3/Exp-2
								GPX4	Actin	Ratio	Fold
							shRNAcont	18900	23400	0.807692	1
							shRNAcont+RSL3	13400	23800	0.563025	0.697079
							Par-4-shRNA	24700	24700	1	1.2381
							Par-4-shRNA+RSL3	20400	22100	0.923077	1.14286
							Fig.2a U87MG/Par-4-shRNA/RSL3/Exp-3
								GPX4	Actin	Ratio	Fold
							shRNAcont	13200	18100	0.729282	1
							shRNAcont+RSL3	10800	19800	0.545455	0.747934
							Par-4-shRNA	19800	20600	0.961165	1.31796
							Par-4-shRNA+RSL3	16300	19300	0.84456	1.15807
							Fig.2a A172/Par-4-shRNA/Erastin/Exp-1
								GPX4	Actin	Ratio	Fold
							shRNAcont	30700	21900	1.40183	1
							shRNA+Erastin	12600	23200	0.543103	0.387426
							Par-4-shRNA	25800	19900	1.29648	0.924852
							Par-4-shRNA+Erastin	30400	19300	1.57513	1.12363
							Fig.2a A172/Par-4-shRNA/Erastin/Exp-2
								GPX4	Actin	Ratio	Fold
							shRNAcont	25200	27200	0.926471	1
							shRNA+Erastin	15600	28800	0.541667	0.584656
							Par-4-shRNA	26200	24700	1.06073	1.14491
							Par-4-shRNA+Erastin	38200	24000	1.59167	1.71799
							Fig.2a A172/Par-4-shRNA/Erastin/Exp-3
								GPX4	Actin	Ratio	Fold
							shRNAcont	29600	23700	1.24895	1
							shRNA+Erastin	12600	24400	0.516393	0.413464
							Par-4-shRNA	25900	20200	1.28218	1.02661
							Par-4-shRNA+Erastin	31500	19600	1.60714	1.2868

## Sheet: Fig.2b-d
		Related to Fig.2b iron accumulation
		U87MG		Exp1	Fold	% control	Exp 2	Fold	% control	Exp 3	Fold	% control
			shRNAcont	42960	1	100	46420	1	100	47673	1	100
			shRNAcont+RSL3	28072	0.653445	65.3445	15563	0.335265	33.5265	25580	0.536572	53.6572
			Par-4-shRNA	49319	1.14802	114.802	39383	0.848406	84.8406	44226	0.927695	92.7695
			Par-4shRNA+RSL3	53433	1.24378	124.378	50653	1.09119	109.119	53433	1.12082	112.082
		A172
				Exp1	Fold	% control	Exp 2	Fold	% control	Exp 3	Fold	% control
			shRNAcont	75897	1	100	71226	1	100	71226	1	100
			shRNAcont+Erastin	15709	0.206978	20.6978	16887	0.23709	23.709	15419	0.21648	21.648
			Par-4-shRNA	65237	0.859546	85.9546	67338	0.945413	94.5413	71926	1.00983	100.983
			Par-4shRNA+Erastin	64919	0.855357	85.5357	68165	0.957024	95.7024	67174	0.943111	94.3111
		Related to Fig.2c LPO
		U87MG		Exp1	Fold	Exp2	Fold	Exp3	Fold
			shRNAcont	420	1	370	1	273	1
			shRNAcont+RSL3	984	2.34286	939	2.53784	879	3.21978
			Par-4-shRNA	478	1.1381	535	1.44595	409	1.49817
			Par-4-shRNA+RSL3	500	1.19048	508	1.37297	450	1.64835
		A172
				Exp1	Fold	Exp 2	Fold	Exp 3	Fold
			shRNAcont	1055	1	1063	1	875	1
			shRNAcont+Erastin	2500	2.36967	2377	2.23612	2253	2.57486
			Par-4-shRNA	910	0.862559	952	0.895579	860	0.982857
			Par-4-shRNA+Erastin	966	0.91564	923	0.868297	892	1.01943
		Related to Fig.2d Cell viability (%)
				Absorbance at 570 nm
		U87MG	RSL3 DOSE (µM)	shRNAcont				Cell viability (%)
				Exp 1	Exp 2	Exp 3		Exp 1	Exp 3	Exp 3
			0	2.588	2.555	2.626		100	100	100
			0.25	1.211	1.411	1.276		46.7929	55.225	48.591
			0.5	0.547	0.56	0.581		21.136	21.9178	22.1249
			1	0.485	0.479	0.533		18.7403	18.7476	20.297
		U87MG	RSL3 DOSE (µM)	Par-4-shRNA				Cell viability (%)
				Exp 1	Exp 2	Exp 3		Exp 1	Exp 3	Exp 3
			0	2.588	2.557	2.545		100	100	100
			0.25	2.36	2.393	2.412		91.1901	93.5862	94.7741
			0.5	2.264	2.272	2.259		87.4807	88.8541	88.7623
			1	2.145	2.151	2.17		82.8825	84.122	85.2652
		A172	Erastin DOSE (µM)	shRNAcont				Cell viability (%)
				Exp 1	Exp 2	Exp 3		Exp 1	Exp 3	Exp 3
			0	1.875	1.899	1.895		100	100	100
			5	1.519	1.043	1.338		81.0133	54.9236	70.6069
			10	0.51	0.65	0.626		27.2	34.2285	33.0343
			15	0.539	0.537	0.455		28.7467	28.278	24.0106
		A172	Erastin DOSE (µM)	Par-4-shRNA				Cell viability (%)
				Exp 1	Exp 2	Exp 3		Exp 1	Exp 3	Exp 3
			0	2.986	2.986	3.029		100	100	100
			5	2.926	2.985	3.068		97.9906	99.9665	101.288
			10	2.84	2.974	3.014		95.1105	99.5981	99.5048
			15	2.825	2.864	2.951		94.6082	95.9143	97.4249

## Sheet: Fig.2e
						Fig.2e U87MG/CRISPR/RSL3/Exp-1
							GPX4	Actin	Ratio	Fold
						CRISPRcont	23300	29300	0.795222	1
						CRISPRcont+RSL3	13600	26900	0.505576	0.635768
						Par-4-CRISPR	28700	27500	1.04364	1.31238
						Par-4-CRISPR+RSL3	34700	29100	1.19244	1.49951
						Fig.2e U87MG/CRISPR/RSL3/Exp-2
							GPX4	Actin	Ratio	Fold
						CRISPRcont	24100	30400	0.792763	1
						CRISPRcont+RSL3	12200	27900	0.437276	0.551585
						Par-4-CRISPR	29700	28500	1.04211	1.31452
						Par-4-CRISPR+RSL3	36000	30100	1.19601	1.50866
						Fig.2e U87MG/CRISPR/RSL3/Exp-3
							GPX4	Actin	Ratio	Fold
						CRISPRcont	18050	21300	0.847418	1
						CRISPRcont+RSL3	6250	19700	0.317259	0.374383
						Par-4-CRISPR	23000	20000	1.15	1.35706
						Par-4-CRISPR+RSL3	21900	21200	1.03302	1.21902

## Sheet: Fig.2f
							Fig.2f MEF/GPX4/RSL3/Exp-1
								GPX4	Actin	Ratio	Fold
							Par-4⎻/⎻MEFs	34600	40100	0.862843	1
							Par-4⎻/⎻MEFs+RSL3	29700	37100	0.800539	0.927792
							Par-4+/+ MEFs	26800	35800	0.748603	1
							Par-4+/+ MEFs+RSL3	16200	36200	0.447514	0.597798
							Fig.2f MEF/GPX4/RSL3/Exp-2
								GPX4	Actin	Ratio	Fold
							Par-4⎻/⎻MEFs	34900	50200	0.695219	1
							Par-4⎻/⎻MEFs+RSL3	37200	46400	0.801724	1.1532
							Par-4+/+ MEFs	33600	44800	0.75	1
							Par-4+/+ MEFs+RSL3	14100	45200	0.311947	0.415929
							Fig.2f MEF/GPX4/RSL3/Exp-3
								GPX4	Actin	Ratio	Fold
							Par-4⎻/⎻MEFs	32200	34500	0.933333	1
							Par-4⎻/⎻MEFs+RSL3	25500	31900	0.799373	0.856471
							Par-4+/+ MEFs	28000	30700	0.912052	1
							Par-4+/+ MEFs+RSL3	18800	31100	0.604502	0.662793
							Fig.2f MEF/GPX4/Erastin/Exp-1
								GPX4	Actin	Ratio	Fold
							Par-4⎻/⎻MEFs	39600	41700	0.94964	1
							Par-4⎻/⎻MEFs+/Erastin	29000	39200	0.739796	0.779028
							Par-4+/+ MEFs	30600	36500	0.838356	1
							Par-4+/+ MEFs+/Erastin	2860	38100	0.0750656	0.0895391
							Fig.2f MEF/GPX4/Erastin/Exp-2
								GPX4	Actin	Ratio	Fold
							Par-4⎻/⎻MEFs	40500	52000	0.778846	1
							Par-4⎻/⎻MEFs+/Erastin	42900	48900	0.877301	1.12641
							Par-4+/+ MEFs	48000	45500	1.05495	1
							Par-4+/+ MEFs+/Erastin	8880	47400	0.187342	0.177584
							Fig.2f MEF/GPX4/Erastin/Exp-3
								GPX4	Actin	Ratio	Fold
							Par-4⎻/⎻MEFs	32400	35800	0.905028	1
							Par-4⎻/⎻MEFs+/Erastin	30900	33600	0.919643	1.01615
							Par-4+/+ MEFs	32300	31300	1.03195	1
							Par-4+/+ MEFs+/Erastin	5290	32700	0.161774	0.156765

[truncated: 50 more sheets: Fig.2g-i, Fig.2l, Fig.2m, Fig.2n-p, Fig.3a, Fig.3b, Fig.3c, Fig.3e and f, Fig.3g, Fig.3h-j, Fig.3k-m, Fig.3n and o, Fig.4a, Fig.4b, Fig.4c, Fig.4e, Fig.4f, Fig.4g, Fig.4h-l, Fig.5a-d …]
